# Supplementary material for: Sequencing of mitochondrial genomes of nine Aspergillus and Penicillium species identifies mobile introns and accessory genes as main sources of genome size variability
Source: BMC Genomics. 2012 Dec 12;13:698. doi: 10.1186/1471-2164-13-698 (PMC3562157; doi:10.1186/1471-2164-13-698)
Supplement: Additional file 1 — Sequence data sources. [file 1471-2164-13-698-S1.xls]

## Sheet: Additional file 1
Additional file 1. Sequence data sources
Mitochondrial genome	Sequencing and assembly	Annotation	Accession	Reference
A. clavatus NRRL 1	JCVI/TIGR	JCVI	[GenBank:JQ354999]	this study
A. flavus NRRL 3357	JCVI/TIGR	JCVI	[GenBank:JQ355000]	this study
A. fumigatus AF293	JCVI/TIGR	JCVI	[GenBank:JQ346808]	this study
A. fumigatus AF210	JCVI	JCVI	[GenBank:JQ346809]	this study
A. fumigatus A1163			[GenBank:JQ346807]	this study
A. nidulans FGSC A4	Broad/MIT & JCVI	Broad/MIT	[GenBank:JQ435097]	[19]
A. niger N909	University of Szeged	University of Szeged	[GenBank:DQ207726]	[14]
A. oryzae RIB40	NITE/AIST	NITE/AIST & JCVIa	[GenBank:AP007176, GenBank:JQ354998]	[16]; this study
A. terreus NIH 2624	Broad/MIT & JCVI	JCVI	[GenBank:JQ355001]	this study
A. tubingensis 0932	University of Szeged	University of Szeged	[GenBank:DQ217399]	[15]
N. fischeri NRRL 181	JCVI/TIGR	JCVI	[GenBank:JQ354995]	this study
P. chrysogenum 54-1255	JCVI/TIGR	JCVI	[GenBank:JQ354996]	[20]
P. marneffei ATCC 18224	JCVI/TIGR	JCVI	[GenBank:JQ354997]	this study
P. marneffei MP1	The University of Hong Kong	The University of Hong Kong	[GenBank:AY347307]	[17]
T. stipitatus ATCC 10500	JCVI/TIGR	JCVI	[GenBank:JQ354994]	this study
aProtein coding genes were annotated at JCVI
