# Supplementary material for: Sequencing of mitochondrial genomes of nine Aspergillus and Penicillium species identifies mobile introns and accessory genes as main sources of genome size variability
Source: BMC Genomics. 2012 Dec 12;13:698. doi: 10.1186/1471-2164-13-698 (PMC3562157; doi:10.1186/1471-2164-13-698)
Supplement: Additional file 2 — SNPs predicted in A.fumigatus strains with respect to the AF293 reference mitochondrial DNA. [file 1471-2164-13-698-S2.xls]

## Sheet: Additional file 2
Additional file 2. SNPs predicted in A. fumigatus strains with respect to the AF293 reference mitochondrial DNA
A. fumigatus strain	Reference gene	cob	cob		nad1			hp	hp	hp	cox1		hp			nad2
	Reference coordinate	37	355	1199	2495	5011	17219	17615	18610	18641	19421	23495	24240	25199	27218	31362
AF10											Ser11Leu
AF210		Val13Ile		T/A	Val282Ile	G/A	G/A					C/T	Ala154Val		G/A	Gly484Arg
A1163								Asp89Glu	Thr64Ile	G/A
F11628				T/A		G/A	G/A						Ala154Val		G/A
F11698							G/A
F12865				T/A	Val282Ile		G/A						Ala154Val		G/A
F14946				T/A	Val282Ile	G/A	G/A							C/T	G/A
F15767
F15861
F16867			Val119Ile								Ser11Leu
	SNP in intergenic region
	Synonymous SNPs
	Non-synonymous SNPs
cob	cytochrome b
nad1	NADH dehydrogenase subunit 1
hp	hypothetical protein
cox1	cytochrome oxidase subunit 1
nad2	NADH dehydrogenase subunit 2
