# Supplementary material for: Sequencing of mitochondrial genomes of nine Aspergillus and Penicillium species identifies mobile introns and accessory genes as main sources of genome size variability
Source: BMC Genomics. 2012 Dec 12;13:698. doi: 10.1186/1471-2164-13-698 (PMC3562157; doi:10.1186/1471-2164-13-698)
Supplement: Additional file 3 — Core and accessory protein-coding genes in Aspergillus and Penicillium mitochondrial genomes. [file 1471-2164-13-698-S3.xls]

## Sheet: Additional file 3
Additional file 3. Core and Accessory genes in Aspergillus and Penicillium mitochondrial genomes
Core genes
ATP synthase subunit 6
ATP synthase subunit 8
ATP synthase subunit 9
cytochrome b
cytochrome oxidase subunit 1
cytochrome oxidase subunit 2
cytochrome oxidase subunit 3
NADH dehydrogenase subunit 1
NADH dehydrogenase subunit 2
NADH dehydrogenase subunit 3
NADH dehydrogenase subunit 4
NADH dehydrogenase subunit 4L
NADH dehydrogenase subunit 5
NADH dehydrogenase subunit 6
ribosomal protein S5
Accessory genes
DNA polymerase
hypothetical protein
intron-encoded GIY-YIG endonuclease
intron-encoded LAGLIDADG endonuclease
RNA polymerase
