# Supplementary material for: Sequencing of mitochondrial genomes of nine Aspergillus and Penicillium species identifies mobile introns and accessory genes as main sources of genome size variability
Source: BMC Genomics. 2012 Dec 12;13:698. doi: 10.1186/1471-2164-13-698 (PMC3562157; doi:10.1186/1471-2164-13-698)
Supplement: Additional file 6 — Multiple sequence alignment of the core mitochondrial proteins. [file 1471-2164-13-698-S6.txt]

Multiple sequence alignment of the core mitochondrial proteins 
MUSCLE (3.7)

* all amino acids in that column are identical
: conserved substitutions observed
. semi-conserved substitutions observed
  no match.
            
1. ATP synthase subunit 6 (atp6)

T.stipitatus|gb|AFD95913.1            -MQVNFILSPLDQFEIRDLLSLNISLLNNTHISLTNIGLYLSVGIVLIISYSLLATNNNK
P.marneffeiATCC18224|gb|AFD95976      -MQVNYILSPLDQFEIRDLLSLNISLLNNTHISLTNIGLYLSVGIILIISYSLLATNNNK
P.chrysogenum|gb|AFD95958.1           MRHLDFVLSPLDQFEVRDLFSLNANLLGNLHLSLTNIGLYLTISIFLILTYSLLATNNNK
N.fischeri|gb|AFD95937.1              MRHLDFVLSPLDQFEVRDLFSLNANLFGNIHLSLTNIGLYLSIGLFLILTYSLLATNNNK
A.fumigatusA1163|gb|AFE02835.1        MRHLDFVLSPLDQFEVRDLFSLNANLFGNIHLSLTNIGLYLSIGLFLILTYSLLATNNNK
A.fumigatusAF293|gb|AFE02854.1        MRHLDFVLSPLDQFEVRDLFSLNANLFGNIHLSLTNIGLYLSIGLFLILTYSLLATNNNK
A_fumigatusAF210|gb|AFE02874.1        MRHLDFVLSPLDQFEVRDLFSLNANLFGNIHLSLTNIGLYLSIGLFLILTYSLLATNNNK
A.clavatus|gb|AFD96018.1              MRHLDFVLSPLDQFEVRDLFSLNANLFGNIHLSLTNIGLYLSIGLFLILTYSLLATNNNK
A.oryzae|gb|AFD95997.1                MRHFNFVLSPLDQFEIRDLFSINANLLGNIHLSLTNIGLYLSIGLFLALSYSLLATNNNK
A.flavus|gb|AFD96038.1                MRHFNFVLSPLDQFEIRDLFSINANLLGNIHLSLTNIGLYLSIGLFLALSYSLLATNNNK
A.terreus|gb|AFD96054.1               MRHFDFVSSPLDQFEIRDLFSINANLLGNINLSLTNIGLYLSIGLFLILSYSLLAVNNNK
                                        :.::: *******:***:*:* .*:.* ::*********::.:.* ::*****.****

T.stipitatus|gb|AFD95913.1            IIPNNWSLSQETLYFTVHGIVINQINSNKGQVYFPFIYSLFIFILANNLLGMIPYSFAST
P.marneffeiATCC18224|gb|AFD95976      IIPNSWSLSQETLYFTVHGIVINQINSNKGQVYFPFIYTLFIFILANNLLGMIPYSFAST
P.chrysogenum|gb|AFD95958.1           IIPNNWSISQESIYATVHGIVVNQINPNKGQMFFPLMYVLFIFILVNNLIGLVPYSFAST
N.fischeri|gb|AFD95937.1              IIPNNWSISQESMYATVHSIVVSQLNPTKGQLYFPFIYALFIFILANNLIGLVPYSFAST
A.fumigatusA1163|gb|AFE02835.1        IIPNNWSISQESMYATVHSIVVSQLNPTKGQLYFPFIYALFIFILANNLIGLVPYSFAST
A.fumigatusAF293|gb|AFE02854.1        IIPNNWSISQESMYATVHSIVVSQLNPTKGQLYFPFIYALFIFILANNLIGLVPYSFAST
A_fumigatusAF210|gb|AFE02874.1        IIPNNWSISQESMYATVHSIVVSQLNPTKGQLYFPFIYALFIFILANNLIGLVPYSFAST
A.clavatus|gb|AFD96018.1              IIPNNWSISQESMYATVHGIVVSQLNPTKGQLYFPFIYALFIFILANNLIGLVPYSFAST
A.oryzae|gb|AFD95997.1                IIPNSWSISQESIYATVHSIVINQLNPTKGQLYFPFIYALFIFILVNNLIGLVPYSFAST
A.flavus|gb|AFD96038.1                IIPNSWSISQESIYATVHSIVINQLNPTKGQLYFPFIYALFIFILVNNLIGLVPYSFAST
A.terreus|gb|AFD96054.1               IVPNSWSISQESIYATVHSIVINQLNPTKGQMYFPFIYALFIFILVNNLIGMVPYSFAST
                                      *:**.**:***::* ***.**:.*:*..***::**::* ******.***:*::*******

T.stipitatus|gb|AFD95913.1            SHFVLTFSMSFTVVLGATILGFQKHGLKFFSLFVPSGCPLGLLPLLVLIEFISYLSRNVS
P.marneffeiATCC18224|gb|AFD95976      SHFVLTFSMSFTVVLGATILGFQKHGLKFFSLFVPSGCPLGLLPLLVLIEFISYLSRNVS
P.chrysogenum|gb|AFD95958.1           SHFILTFSISFTVVLGATILGFQRHGLKFFSLFVPSGCPLALLPLLVLIEFISYLSRNVS
N.fischeri|gb|AFD95937.1              SHFILTFSMSFTVVLGATFLGFQRHGLKFFSLFVPSGCPLALLPLLVLIEFISYLSRNVS
A.fumigatusA1163|gb|AFE02835.1        SHFILTFSMSFTVVLGATFLGFQRHGLKFFSLFVPSGCPLALLPLLVLIEFISYLSRNVS
A.fumigatusAF293|gb|AFE02854.1        SHFILTFSMSFTVVLGATFLGFQRHGLKFFSLFVPSGCPLALLPLLVLIEFISYLSRNVS
A_fumigatusAF210|gb|AFE02874.1        SHFILTFSMSFTVVLGATFLGFQRHGLKFFSLFVPSGCPLALLPLLVLIEFISYLSRNVS
A.clavatus|gb|AFD96018.1              SHFILTFSMSFTVVLGATFLGFQRHGLKFFSLFVPSGCPLALLPLLVLIEFISYLSRNVS
A.oryzae|gb|AFD95997.1                SHFILTFSMSFTIVLGATFLGFQKHGLKFFSLFVPSGCPLALLPLLVLIEFISYLSRNVS
A.flavus|gb|AFD96038.1                SHFILTFSMSFTIVLGATFLGFQKHGLKFFSLFVPSGCPLALLPLLVLIEFISYLSRNVS
A.terreus|gb|AFD96054.1               SHFILTFSMSFTIVLGATFLGFQRHGLKFFSLFVPSGCPLALLPLLVLIEFISYLSRNVS
                                      ***:****:***:*****:****.****************.*******************

T.stipitatus|gb|AFD95913.1            LGLRLAANILSGHMLLSILGGFTYNIMTSGLLFFFLGLLPLAFIIAFSGLELAIAFIQAQ
P.marneffeiATCC18224|gb|AFD95976      LGLRLAANILSGHMLLSILGGFTYNIMTSGLLFFFLGLLPLAFIIAFSGLELAIAFIQAQ
P.chrysogenum|gb|AFD95958.1           LGLRLAANILSGHMLLSILSGFTYNIMTSGIIFFILGLIPLAFIIAFSGLELAIAFIQAQ
N.fischeri|gb|AFD95937.1              LGLRLAANILSGHMLLSILSGFTYNIMTSGVLFFFLGLIPLAFIIAFSGLELAIAFIQAQ
A.fumigatusA1163|gb|AFE02835.1        LGLRLAANILSGHMLLSILSGFTYNIMTSGVLFFFLGLIPLAFIIAFSGLELAIAFIQAQ
A.fumigatusAF293|gb|AFE02854.1        LGLRLAANILSGHMLLSILSGFTYNIMTSGVLFFFLGLIPLAFIIAFSGLELAIAFIQAQ
A_fumigatusAF210|gb|AFE02874.1        LGLRLAANILSGHMLLSILSGFTYNIMTSGVLFFFLGLIPLAFIIAFSGLELAIAFIQAQ
A.clavatus|gb|AFD96018.1              LGLRLAANILSGHMLLSILSGFTYNIMTSGIVFFFLGLIPLAFIIAFSGLELAIAFIQAQ
A.oryzae|gb|AFD95997.1                LGLRLAANILSGHMLLSILSGFTYNIMTSGILFFFIGLVPLAFIIAFSGLELAIAFIQAQ
A.flavus|gb|AFD96038.1                LGLRLAANILSGHMLLSILSGFTYNIMTSGILFFFIGLVPLAFIIAFSGLELAIAFIQAQ
A.terreus|gb|AFD96054.1               LGLRLAANILSGHMLLSILSGFTYNIMTSGVLFFFLGLVPLAFIIAFSGLELAIAFIQAQ
                                      *******************.**********::**::**:*********************

T.stipitatus|gb|AFD95913.1            VFVVLSCSYIKDGLDLH
P.marneffeiATCC18224|gb|AFD95976      VFVVLSCSYIKDGLDLH
P.chrysogenum|gb|AFD95958.1           VFVVLACSYIKDGLDLH
N.fischeri|gb|AFD95937.1              VFVVLTCSYVKDGLDLH
A.fumigatusA1163|gb|AFE02835.1        VFVVLTCSYVKDGLDLH
A.fumigatusAF293|gb|AFE02854.1        VFVVLTCSYVKDGLDLH
A_fumigatusAF210|gb|AFE02874.1        VFVVLTCSYVKDGLDLH
A.clavatus|gb|AFD96018.1              VFVVLTCSYVKDGLDLH
A.oryzae|gb|AFD95997.1                VFIVLACSYIKDGLDLH
A.flavus|gb|AFD96038.1                VFIVLACSYIKDGLDLH
A.terreus|gb|AFD96054.1               VFVVLSCSYIKDGLDLH
                                      **:**:***:*******
                                      

2. ATP synthase subunit 8 (atp8)

A.oryzae|gb|AFD95996.1                MPQLVPFFFVNQVVFAFVVLTVLIYALSKYILPRFVRLFISRIYINKL
A.flavus|gb|AFD96037.1                MPQLVPFFFVNQVVFAFVVLTVLIYALSKYILPRFVRLFISRIYINKL
N.fischeri|gb|AFD95936.1              MPQLVPFFFVNQVVFAFVVLTVLIYTFTKYILPKFVRIFISRIYINKL
A.fumigatusA1163|gb|AFE02834.1        MPQLVPFFFVNQVVFAFVVLTVLIYTFTKYILPKFVRIFISRIYINKL
A.fumigatusAF293|gb|AFE02853.1        MPQLVPFFFVNQVVFAFVVLTVLIYTFTKYILPKFVRIFISRIYINKL
A_fumigatusAF210|gb|AFE02873.1        MPQLVPFFFVNQVVFAFVVLTVLIYTFTKYILPKFVRIFISRIYINKL
A.terreus|gb|AFD96053.1               MPQLVPFFFVNQVVFAFAVLTVLIYAFSKYILPRFVRIFISRIYINKL
A.clavatus|gb|AFD96017.1              MPQLVPFFFVNQVVFAFVVLTVLIYAFTKYILPRFVRIFISRIYINKL
P.chrysogenum|gb|AFD95957.1           MPQLVPFFFVNQVVFTFVILTVLIYTFTKFILPRFVRTFISRIYINKL
T.stipitatus|gb|AFD95912.1            MPQLVPFFFVNQVVFTFVILTVLVYTFSKFILPKFVRTFISRIYINKL
P.marneffeiATCC18224|gb|AFD95975      MPQLIPFFFVNQVVFTFVILTVLVYTFSKFILPKFVRTFISRIYINKL
                                      ****:**********:*.:****:*:::*:***.*** **********


3. ATP synthase subunit 9 (atp9)


T.stipitatus|gb|AFD95926.1            MLESSRLIATGLATTGLIGAGVGIGIVFGALILGVSRNPSLRGQLFNYAILGFAFSEATG
P.marneffeiATCC18224|gb|AFD95995      MLESSRLIATGLATTGLIGAGVGIGIVFGALILGVSRNPSLRGQLFNYAILGFAFSEATG
A.clavatus|gb|AFD96026.1              MLQAARIIGTGLATTGLIGAGIGIGVVFGALILGVARNPSLKGQLFAYAILGFAFAEATG
N.fischeri|gb|AFD95948.1              MLQAAKIIGTGLATTGLIGAGVGIGVVFGALILGVARNPSLRGQLFSYAILGFAFAEATG
A.fumigatusA1163|gb|AFE02844.1        MLQAAKIIGTGLATTGLIGAGVGIGVVFGALILGVARNPSLRGQLFSYAILGFAFAEATG
A.fumigatusAF293|gb|AFE02864.1        MLQAAKIIGTGLATTGLIGAGVGIGVVFGALILGVARNPSLRGQLFSYAILGFAFAEATG
A_fumigatusAF210|gb|AFE02884.1        MLQAAKIIGTGLATTGLIGAGVGIGVVFGALILGVARNPSLRGQLFSYAILGFAFAEATG
P.chrysogenum|gb|AFD95964.1           MLQAAKIIGTGMATTGLIGAGVGIGIVFGALILGVARNPSLRGQLFSYAILGFAFAEATG
A.oryzae|gb|AFD96003.1                MIQAAKIIGTGMATTGLIGAGVGIGVVFGALILGVARNPSLRGQLFSYAILGFAFAEATG
A.flavus|gb|AFD96044.1                MIQAAKIIGTGMATTGLIGAGVGIGVVFGALILGVARNPSLRGQLFSYAILGFAFAEATG
A.terreus|gb|AFD96059.1               MIQAAKIIGTGMATTGLIGAGVGIGVVFGALILGVSRNPSLRGQLFSYAILGFAFAEATG
                                      *::::.:*.**:*********:***:*********:*****.**** ********:****

T.stipitatus|gb|AFD95926.1            LFALMMAFLLLYVA
P.marneffeiATCC18224|gb|AFD95995      LFALMMAFLLLYVA
A.clavatus|gb|AFD96026.1              LFALMMAFLLLYVA
N.fischeri|gb|AFD95948.1              LFALMMAFLLLYVA
A.fumigatusA1163|gb|AFE02844.1        LFALMMAFLLLYVA
A.fumigatusAF293|gb|AFE02864.1        LFALMMAFLLLYVA
A_fumigatusAF210|gb|AFE02884.1        LFALMMAFLLLYVA
P.chrysogenum|gb|AFD95964.1           LFALMMAFLLLYVA
A.oryzae|gb|AFD96003.1                LFALMMAFLLLYVA
A.flavus|gb|AFD96044.1                LFALMMAFLLLYVA
A.terreus|gb|AFD96059.1               LFALMMAFLLLYVA
                                      **************


4. cytochrome b (cob)

T.stipitatus|gb|AFD95906.1            MRIFKSHPLLRLVNSYVIDSPTPSNLSYLWNFGSLLALCLIIQIVTGVTLAMHYTPSVAE
P.marneffeiATCC18224|gb|AFD95970      MRIFKSHPLLRLVNSYVIDSPTPSNLSYLWNFGSLLALCLIIQIVTGVTLAMHYTPSVAE
P.chrysogenum|gb|AFD95954.1           MRILKSHPLLRLVNSYLIDAPTPANISYLWNFGSLLAICLIIQIVTGVTLAMHYTPSVAE
A.oryzae|gb|AFD96009.1                MRILKSHPLLKLLNGYLIDSPQPANISYLWNFGSLLALCLVIQIVTGVTLAMHYTPSVLE
A.flavus|gb|AFD96033.1                MRILKSHPLLKLLNGYLIDSPQPANISYLWNFGSLLALCLVIQIVTGVTLAMHYTPSVLE
A.terreus|gb|AFD96050.1               MRILKSHPLLKILNSYLIDSPQPSNISYLWNFGSLLGLCLGIQIVTGVTLAMHYTPSVLE
>A.clavatus|gb|AFD96013.1             MRILKSHPLLKIVNSYVIDSPQPANLSYLWNFGSLLALCLGIQIVTGVTLAMHYTPSVLE
A_fumigatusAF210|gb|AFE02870.1        MRILKSHPLLKIINSYVIDSPQPANISYLWNFGSLLGLCLIIQIVTGVTLAMHYTPSVLE
A.fumigatusA1163|gb|AFE02831.1        MRILKSHPLLKIVNSYVIDSPQPANISYLWNFGSLLGLCLIIQIVTGVTLAMHYTPSVLE
N.fischeri|gb|AFD95932.1              MRILKSHPLLKIVNSYVIDSPQPANISYLWNFGSLLGLCLIIQIVTGVTLAMHYTPSVLE
A.fumigatusAF293|gb|AFE02850.1        MRILKSHPLLKIVNSYVIDSPQPANISYLWNFGSLLGLCLIIQIVTGVTLAMHYTPSVLE
                                      ***:******.::*.*:**:* *:*:**********.:** ***************** *

T.stipitatus|gb|AFD95906.1            AFNSVEHIMRDVNNGWLIRYLHANTASAFFFLVYLHVGRGIYYGSYKAPRTLTWIIGSII
P.marneffeiATCC18224|gb|AFD95970      AFNSVEHIMRDVNNGWLIRYLHANTASAFFFLVYLHVGRGIYYGSYKAPRTLTWIIGSII
P.chrysogenum|gb|AFD95954.1           AFNSVEHIMRDVNNGWLIRYLHANTASAFFFLVYLHIGRGLYYGSYKSPRTLTWIIGTVI
A.oryzae|gb|AFD96009.1                AFNSVEHIMRDVNNGWLVRYLHANTASAFFFLVYLHIGRGLYYGSYKSPRTLTWAIGTVI
A.flavus|gb|AFD96033.1                AFNSVEHIMRDVNNGWLVRYLHANTASAFFFLVYLHIGRGLYYGSYKSPRTLTWAIGTVI
A.terreus|gb|AFD96050.1               AFNSVEHIMRDVNNGWLVRYLHSNTASAFFFLVYLHIGRGLYYGSYKSPRTLTWAIGTVI
>A.clavatus|gb|AFD96013.1             AFNSVEHIMRDVNNGWLVRYLHSNTASAFFFLVYLHIGRGLYYGSYKSPRTLTWAIGTVI
A_fumigatusAF210|gb|AFE02870.1        AFNSVEHIMRDVNNGWLVRYLHSNTASAFFFLVYLHIGRGLYYGSYKSPRTLTWAIGTVI
A.fumigatusA1163|gb|AFE02831.1        AFNSVEHIMRDVNNGWLVRYLHSNTASAFFFLVYLHIGRGLYYGSYKSPRTLTWAIGTII
N.fischeri|gb|AFD95932.1              AFNSVEHIMRDVNNGWLVRYLHSNTASAFFFLVYLHIGRGLYYGSYKSPRTLTWAIGTVI
A.fumigatusAF293|gb|AFE02850.1        AFNSVEHIMRDVNNGWLVRYLHSNTASAFFFLVYLHIGRGLYYGSYKSPRTLTWAIGTVI
                                      *****************:****:*************:***:******:****** **::*

T.stipitatus|gb|AFD95906.1            LIVMMATAFLGYVLPYGQMSLWGATVITNLMSAIPWIGQDIVEFLWGGFSVNNATLNRFF
P.marneffeiATCC18224|gb|AFD95970      LIVMMATAFLGYVLPYGQMSLWGATVITNLMSAIPWIGQDIVEFLWGGFSVNNATLNRFF
P.chrysogenum|gb|AFD95954.1           LIIMMATAFLGYVLPYGQMSLWGATVITNLMSAIPWIGQDIVEFIWGGFSVNNATLNRFF
A.oryzae|gb|AFD96009.1                LIVMMATAFLGYVLPYGQMSLWGATVITNLMSAIPWIGQDIVEFIWGGFSVNNATLNRFF
A.flavus|gb|AFD96033.1                LIVMMATAFLGYVLPYGQMSLWGATVITNLMSAIPWIGQDIVEFIWGGFSVNNATLNRFF
A.terreus|gb|AFD96050.1               LIVMMATAFLGYVLPYGQMSLWGATVITNLMSAIPWIGQDIVEFIWGGFSVNNATLNRFF
>A.clavatus|gb|AFD96013.1             LIVMMATAFLGYVLPYGQMSLWGATVITNLMSAIPWIGQDIVEFIWGGFSVNNATLNRFF
A_fumigatusAF210|gb|AFE02870.1        LIVMMATAFLGYVLPYGQMSLWGATVITNLMSAIPWIGQDIVEFIWGGFSVNNATLNRFF
A.fumigatusA1163|gb|AFE02831.1        LIVMMATAFLGYVLPYGQMSLWGATVITNLMSAIPWIGQDIVEFIWGGFSVNNATLNRFF
N.fischeri|gb|AFD95932.1              LIVMMATAFLGYVLPYGQMSLWGATVITNLMSAIPWIGQDIVEFIWGGFSVNNATLNRFF
A.fumigatusAF293|gb|AFE02850.1        LIVMMATAFLGYVLPYGQMSLWGATVITNLMSAIPWIGQDIVEFIWGGFSVNNATLNRFF
                                      **:*****************************************:***************

T.stipitatus|gb|AFD95906.1            ALHFVLPFVLAALVLMHLISYHETVGSGNPLGISSNYDRLPFAPYYIFKDLITIFLFFFV
P.marneffeiATCC18224|gb|AFD95970      ALHFVLPFVLAALVIMHLISYHETVGSGNPLGISSNYDRLPFAPYYIFKDLITIFLFFFV
P.chrysogenum|gb|AFD95954.1           ALHFLLPFVLAALVLMHLIAYHDVVGSSNPLGISANYDRLPFAPYFLFKDLVTIFLFFIV
A.oryzae|gb|AFD96009.1                ALHFLLPFVLAALALMHLIAMHDTVGSGNPLGISGNYDRLPFAPYFIFKDLVTIFIFFIV
A.flavus|gb|AFD96033.1                ALHFLLPFVLAALALMHLIAMHDTVGSGNPLGISGNYDRLPFAPYFIFKDLVTIFIFFIV
A.terreus|gb|AFD96050.1               ALHFLLPFVLAALVIMHLIAMHDTVGSGNPLGISGNYDRLPFAPYFVFKDLVTIFIFFIV
>A.clavatus|gb|AFD96013.1             ALHFLLPFVLAALVIMHLIAMHDTVGSGNPLGISGNYDRLPFAPYFVFKDLVTIFIFFIV
A_fumigatusAF210|gb|AFE02870.1        ALHFLLPFVLAALVIMHLIAMHDTVGSGNPLGISGNYDRLPFAPYFVFKDLVTVFIFFIV
A.fumigatusA1163|gb|AFE02831.1        ALHFLLPFVLAALVIMHLIAMHDTVGSGNPLGISGNYDRLPFAPYFVFKDLVTVFIFFIV
N.fischeri|gb|AFD95932.1              ALHFLLPFVLAALVIMHLIAMHDTVGSGNPLGISGNYDRLPFAPYFVFKDLVTVFIFFIV
A.fumigatusAF293|gb|AFE02850.1        ALHFLLPFVLAALVIMHLIAMHDTVGSGNPLGISGNYDRLPFAPYFVFKDLVTVFIFFIV
                                      ****:********.:****: *:.***.******.**********::****:*:*:**:*

T.stipitatus|gb|AFD95906.1            LSLFVFFMPNALGDSENYVMANPMQTPPAIVPEWYLLPFYAILRSIPNKLLGVIAMFSAI
P.marneffeiATCC18224|gb|AFD95970      LSLFVFFMPNALGDSENYVMANPMQTPPAIVPEWYLLPFYAILRSIPNKLLGVIAMFSAI
P.chrysogenum|gb|AFD95954.1           LSIFVFFMPNALGDSENYVVANPMQTPPAIVPEWYLLPFYAILRSIPNKLLGVIAMFAAI
A.oryzae|gb|AFD96009.1                LSIFVFFMPNALGDSENYVMANPMQTPPAIVPEWYLLPFYAILRSIPNKLLGVIAMFAAI
A.flavus|gb|AFD96033.1                LSIFVFFMPNALGDSENYVMANPMQTPPAIVPEWYLLPFYAILRSIPNKLLGVIAMFAAI
A.terreus|gb|AFD96050.1               LSIFVFFMPNALGDSENYVMANPMQTPPAIVPEWYLLPFYAILRSIPNKLLGVIAMFAAI
>A.clavatus|gb|AFD96013.1             LSVFVFFMPNALGDSENYVMANPMQTPPAIVPEWYLLPFYAILRSIPNKLLGVIAMFAAI
A_fumigatusAF210|gb|AFE02870.1        LSVFVFFMPNALGDSENYVMANPMQTPPAIVPEWYLLPFYAILRSIPNKLLGVIAMFAAI
A.fumigatusA1163|gb|AFE02831.1        LSVFVFFMPNALGDSENYVMANPMQTPPAIVPEWYLLPFYAILRSIPNKLLGVIAMFAAI
N.fischeri|gb|AFD95932.1              LSVFVFFMPNALGDSENYVMANPMQTPPAIVPEWYLLPFYAILRSIPNKLLGVIAMFAAI
A.fumigatusAF293|gb|AFE02850.1        LSVFVFFMPNALGDSENYVMANPMQTPPAIVPEWYLLPFYAILRSIPNKLLGVIAMFAAI
                                      **:****************:*************************************:**

T.stipitatus|gb|AFD95906.1            LIILIMPITDLSKYRGLQFRPLSKVAFYIFVANFLILMQLGAKHVESPFIEFGQISTVLY
P.marneffeiATCC18224|gb|AFD95970      LIILVMPITDLSKYRGLQFRPLSKVAFYVFVANFLILMQLGAKHVESPFIEFGQISTVLY
P.chrysogenum|gb|AFD95954.1           LALMAMPLTDLSKLRGVQFRPLSKIAFFIFVANFLVLMQIGAKHVETPFIEVGQISTVLY
A.oryzae|gb|AFD96009.1                LALMVMPITDLSKLRGVQFRPLSKVAFYIFVANFLVLMQIGAKHVETPFIEFGQISTVLY
A.flavus|gb|AFD96033.1                LALMVMPITDLSKLRGVQFRPLSKVAFYIFVANFLVLMQIGAKHVETPFIEFGQISTVLY
A.terreus|gb|AFD96050.1               LALMVMPITDLSKLRGVQFRPLSKVAFYVFVANFLILMQIGAKHVETPFIEFGQISTVLY
>A.clavatus|gb|AFD96013.1             LALMVMPITDLSKLRGVQFRPLSKVAFYIFVANFLVLMQLGAKHVETPFIEFGQISTVLY
A_fumigatusAF210|gb|AFE02870.1        LALMVMPITDLSKLRGVQFRPLSKIAFYIFVANFLVLMQLGAKHVETPFIEFGQISTVLY
A.fumigatusA1163|gb|AFE02831.1        LALMVMPITDLSKLRGVQFRPLSKIAFYIFVANFLVLMQLGAKHVETPFIEFGQISTVLY
N.fischeri|gb|AFD95932.1              LALMVMPITDLSKLRGVQFRPLSKIAFYIFVANFLVLMQLGAKHVETPFIEFGQISTVLY
A.fumigatusAF293|gb|AFE02850.1        LALMVMPITDLSKLRGVQFRPLSKIAFYIFVANFLVLMQLGAKHVETPFIEFGQISTVLY
                                      * :: **:***** **:*******:**::******:***:******:****.********

T.stipitatus|gb|AFD95906.1            FSHFLIIMPLVSFIENTLVELITKKN
P.marneffeiATCC18224|gb|AFD95970      FSHFLVIMPLVSFIENTLVELITKKS
P.chrysogenum|gb|AFD95954.1           FAHFFIIVPVVSIIENSLVELATKK-
A.oryzae|gb|AFD96009.1                FAYFFVIVPVVSLIENSLVELATKK-
A.flavus|gb|AFD96033.1                FAYFFVIVPVVSLIENSLVELATKK-
A.terreus|gb|AFD96050.1               FAHFFVIVPVVSLIENSLVELTTKK-
>A.clavatus|gb|AFD96013.1             FAHFFVIVPVVSLIENSLVELATKK-
A_fumigatusAF210|gb|AFE02870.1        FAHFFVIVPVVSIIENSLVELATKK-
A.fumigatusA1163|gb|AFE02831.1        FAHFFVIVPVVSIIENSLVELATKK-
N.fischeri|gb|AFD95932.1              FAHFFVIVPVVSLIENSLVELATKK-
A.fumigatusAF293|gb|AFE02850.1        FAHFFVIVPVVSIIENSLVELATKK-
                                      *::*::*:*:**:***:**** *** 


5. cytochrome oxidase subunit 1 (cox1)

P.chrysogenum|gb|AFD95962.1           ---MQD-YNLENINNLRNYST---KDISSESDIAHEGTMLDFKQPTEWQERWFLSSNAKD
T.stipitatus|gb|AFD95917.1            ---MLSPLEGHS-NLQRQFST-----------YNDGISFMDLKNPSEWQERWFLSSNAKD
P.marneffeiATCC18224|gb|AFD95981      MVGKLSPLEGPS-RIERQFST------------INDNSFISLKNPSEWQERWFLSSNAKD
N.fischeri|gb|AFD95943.1              ---MLDLLTKHNISFGRAFSTSTKKEDIATINTQKSTSFITLKQPSEWQERWYLSSNAKD
A.fumigatusA1163|gb|AFE02840.1        ---MLDLLTKHNILFGRAFSTSTKKEDIATINTQKSTSFITLKQPSEWQERWYLSSNAKD
A.fumigatusAF293|gb|AFE02860.1        ---MLDLLTKHNISFGRAFSTSTKKEDIATINTQKSTSFITLKQPSEWQERWYLSSNAKD
A_fumigatusAF210|gb|AFE02880.1        ---MLDLLTKHNISFGRAFSTSTKKEDIATINTQKSTSFITLKQPSEWQERWYLSSNAKD
A.oryzae|gb|AFD96001.1                ---MLDNLTKYNISFGRGFSTSTKKEDVASISSQESSSFLTLKQPTEWQERWFLSSNAKD
A.flavus|gb|AFD96042.1                ---------KYNISFGRGFSTSTKKEDVASISSQESSSFLTLKQPTEWQERWFLSSNAKD
A.clavatus|gb|AFD96023.1              ---MLDQLTKYNISFGRGFSTSTKKEDVASINTQESSSFLTLKQPTEWQERWFLSSNAKD
A.terreus|gb|AFD96058.1               ---MLDQLTKYNISFARGFSTSARKEDVASINTQESSSFLTFKQPTEWQERWFLSSNAKD
                                                 .    * :**                ::: :*:*:******:*******

P.chrysogenum|gb|AFD95962.1           IGTLYLMFALFSGLVGTAFSVLIRLELSGPGVQYISDNQLYNSIITAHAILMIFFMVMPA
T.stipitatus|gb|AFD95917.1            IGTLYLMFALFSGLIGTAFSVLIRLELSAPGVQYIADNQLYNSIITAHAILMIFFMVMPA
P.marneffeiATCC18224|gb|AFD95981      IGTLYLMFALFSGLIGTAFSVLIRLELSAPGVQYIADNQLYNSIITAHAILMIFFMVMPA
N.fischeri|gb|AFD95943.1              IGTLYLIFALFSGLLGTAFSVLIRLELSGPGVQYISDNQLYNSIITAHAIMMIFFMVMPA
A.fumigatusA1163|gb|AFE02840.1        IGTLYLIFALFSGLLGTAFSVLIRLELSGPGVQYISDNQLYNSIITAHAIMMIFFMVMPA
A.fumigatusAF293|gb|AFE02860.1        IGTLYLIFALFSGLLGTAFSVLIRLELSGPGVQYISDNQLYNSIITAHAIMMIFFMVMPA
A_fumigatusAF210|gb|AFE02880.1        IGTLYLIFALFSGLLGTAFSVLIRLELSGPGVQYISDNQLYNSIITAHAIMMIFFMVMPA
A.oryzae|gb|AFD96001.1                IGTLYLMFALFSGLLGTAFSVLIRLELSGPGVQYIADNQLYNSIITAHAIMMIFFMVMPA
A.flavus|gb|AFD96042.1                IGTLYLMFALFSGLLGTAFSVLIRLELSGPGVQYIADNQLYNSIITAHAIMMIFFMVMPA
A.clavatus|gb|AFD96023.1              IGTLYLMFALFSGLLGTAFSVLIRLELSGPGVQYIADNQLYNSIITAHAIMMIFFMVMPA
A.terreus|gb|AFD96058.1               IGTLYLMFALFSGLIGTAFSVLIRLELSGPGVQYIADNQLYNSIITAHAIMMIFFMVMPA
                                      ******:*******:*************.******:**************:*********

P.chrysogenum|gb|AFD95962.1           LIGGFGNFLLPLLVGGPDMAFPRLNNISFWLLVPSLFLFIFSATIENGAGTGWTLYPPLS
T.stipitatus|gb|AFD95917.1            LIGGFGNFLLPLLVGGPDMAFPRLNNISFWLLVPSLLLFVFSAIIENGAGTGWTLYPPLS
P.marneffeiATCC18224|gb|AFD95981      LIGGFGNFLLPLLVGGPDMAFPRLNNISFWLLVPSLLLFVFSAIIENGAGTGWTLYPPLS
N.fischeri|gb|AFD95943.1              LIGGFGNFLLPLLVGGPDMGFPRLNNISFWLLIPSLLLFVFSATIENGAGTGWTLYPPLS
A.fumigatusA1163|gb|AFE02840.1        LIGGFGNFLLPLLVGGPDMAFPRLNNISFWLLVPSLLLFVFSATIENGAGTGWTLYPPLS
A.fumigatusAF293|gb|AFE02860.1        LIGGFGNFLLPLLVGGPDMAFPRLNNISFWLLVPSLLLFVFSATIENGAGTGWTLYPPLS
A_fumigatusAF210|gb|AFE02880.1        LIGGFGNFLLPLLVGGPDMAFPRLNNISFWLLVPSLLLFVFSATIENGAGTGWTLYPPLS
A.oryzae|gb|AFD96001.1                LIGGFGNFLLPLLVGGPDMAFPRLNNISFWLLVPSLLLFVFSATIENGAGTGWTLYPPLS
A.flavus|gb|AFD96042.1                LIGGFGNFLLPLLVGGPDMAFPRLNNISFWLLVPSLLLFVFSATIENGAGTGWTLYPPLS
A.clavatus|gb|AFD96023.1              LIGGFGNFLLPLLVGGPDMAFPRLNNISFWLLVPSLLLFIFSATIENGAGTGWTLYPPLS
A.terreus|gb|AFD96058.1               LIGGFGNFLLPLLVGGPDMAFPRLNNISFWLLVPSLLLFVFSATIENGAGTGWTLYPPLS
                                      *******************.************:***:**:*** ****************

P.chrysogenum|gb|AFD95962.1           GIQSHSGPSVDLAIFGLHLSGISSMLGAMNFITTILNMRSPGIRLHKLALFGWAVIITAV
T.stipitatus|gb|AFD95917.1            GIQSHSGPSVDLAIFGLHLSGISSMLGALNVITTILNMRSPGIRLHKLALFGWAVIITAV
P.marneffeiATCC18224|gb|AFD95981      GIQSHSGPSVDLAIFGLHLSGISSMLGAINFITTILNMRSPGIRLHKLALFGWAVIITAV
N.fischeri|gb|AFD95943.1              GIQSHSGPSVDLAIFGLHLSGISSMLGAMNFITTILNMRSPGIRLHKLALFGWAVIITAV
A.fumigatusA1163|gb|AFE02840.1        GIQSHSGPSVDLAIFGLHLSGISSMLGAMNFITTILNMRSPGIRLHKLALFGWAVIITAV
A.fumigatusAF293|gb|AFE02860.1        GIQSHSGPSVDLAIFGLHLSGISSMLGAMNFITTILNMRSPGIRLHKLALFGWAVIITAV
A_fumigatusAF210|gb|AFE02880.1        GIQSHSGPSVDLAIFGLHLSGISSMLGAMNFITTILNMRSPGIRLHKLALFGWAVIITAV
A.oryzae|gb|AFD96001.1                GIQSHSGPSVDLAIFGLHLSGISSMLGAMNFITTILNMRSPGIRLHKLALFGWAVIITAV
A.flavus|gb|AFD96042.1                GIQSHSGPSVDLAIFGLHLSGISSMLGAMNFITTILNMRSPGIRLHKLALFGWAVIITAV
A.clavatus|gb|AFD96023.1              GIQSHSGPSVDLAIFGLHLSGISSMLGAMNFITTILNMRSPGIRLHKLALFGWAVIITAV
A.terreus|gb|AFD96058.1               GIQSHSGPSVDLAIFGLHLSGISSMLGAMNFITTILNMRSPGIRLHKLALFGWAVIITAV
                                      ****************************:*.*****************************

P.chrysogenum|gb|AFD95962.1           LLLLSLPVLAG----GITMILTDRNFNTSFFEVAGGGDPILFQHLFWFFGHPEVYILIIP
T.stipitatus|gb|AFD95917.1            LLLLSLPVLAG----GITMVLTDRNFNTSFFEAAGGGDPILFQHLFWFFGHPEVYILIIP
P.marneffeiATCC18224|gb|AFD95981      LLLLSLPVLAG----GITMVLTDRNFNTSFFEAAGGGDPILFQHLFWFFGHPEVYILIIP
N.fischeri|gb|AFD95943.1              LLLLSLPVLAG----GITMVLTDRNFNTSFFEVAGGGDPILFQHLFW---HPEVYILIIP
A.fumigatusA1163|gb|AFE02840.1        LLLLSLPVLAG----GITMVLTDRNFNTSFFEVAGGGDPILFQHLFWFFGHPEVYILIIP
A.fumigatusAF293|gb|AFE02860.1        LLLLSLPVLAG----GITMVLTDRNFNTSFFEVAGGGDPILFQHLFWFFGHPEVYILIIP
A_fumigatusAF210|gb|AFE02880.1        LLLLSLPVLAG----GITMVLTDRNFNTSFFEVAGGGDPILFQHLFWFFGHPEVYILIIP
A.oryzae|gb|AFD96001.1                LLLLSLPVLAG----GITMVLTDRNFNTSFFEVAGGGDPILFQHLFWFFGHPEVYILIIP
A.flavus|gb|AFD96042.1                LLLLSLPVLAG----GITMVLTDRNFNTSFFEVAGGGDPILFQHLFWFFGHPEVYILIIP
A.clavatus|gb|AFD96023.1              LLLLSLPVLAGQCKKGITMVLTDRNFNTSFFEVAGGGDPILFQHLFWFFGHPEVYILIIP
A.terreus|gb|AFD96058.1               LLLLSLPVLAG----GITMVLTDRNFNTSFFEVAGGGDPILFQHLFWFFGHPEVYILIIP
                                      ***********    ****:************.**************   **********

P.chrysogenum|gb|AFD95962.1           GFGIISTVISAASSKNVFGYLGMVYAMMSIGVLGFIVWSHHMYTVGLDVDTRAYFTAATL
T.stipitatus|gb|AFD95917.1            GFGIISTVISAGSNKSVFGYLGMVYAMMSIGVLGFVVWSHHMYTVGLDVDTRAYFTAATL
P.marneffeiATCC18224|gb|AFD95981      GFGIISTVVSAGSNKSVFGYLGMVYAMMSIGVLGFVVWSHHMYTVGLDVDTRAYFTAATL
N.fischeri|gb|AFD95943.1              GFGIISTVIAAGSGKNVFGYLGMVYAMMSIGVLGFLVWSHHMYTVGLDVDTRAYFTAATL
A.fumigatusA1163|gb|AFE02840.1        GFGIISTVIAAGSGKNVFGYLGMVYAMMSIGVLGFLVWSHHMYTVGLDVDTRAYFTAATL
A.fumigatusAF293|gb|AFE02860.1        GFGIISTVIAAGSGKNVFGYLGMVYAMMSIGVLGFLVWSHHMYTVGLDVDTRAYFTAATL
A_fumigatusAF210|gb|AFE02880.1        GFGIISTVIAAGSGKNVFGYLGMVYAMMSIGVLGFLVWSHHMYTVGLDVDTRAYFTAATL
A.oryzae|gb|AFD96001.1                GFGIISTVIAAGSGKNVFGYLGMVYAMMSIGVLGFIVWSHHMYTVGLDVDTRAYFTAATL
A.flavus|gb|AFD96042.1                GFGIISTVIAAGSGKNVFGYLGMVYAMMSIGVLGFIVWSHHMYTVGLDVDTRAYFTAATL
A.clavatus|gb|AFD96023.1              GFGIISTVIAAGSGKNVFGYLGMVYAMMSIGVLGFLVWSHHMYTVGLDVDTRAYFTAATL
A.terreus|gb|AFD96058.1               GFGIISTVIAAGSGKNVFGYLGMVYAMMSIGVLGFLVWSHHMYTVGLDVDTRAYFTAATL
                                      ********::*.*.*.*******************:************************

P.chrysogenum|gb|AFD95962.1           IIAVPTGIKIFSWLATCYGGSLHLTPPMLFALGFVVLFTIGGLSGVVLANASLDVAFHDT
T.stipitatus|gb|AFD95917.1            IIAVPTGIKIFSWLATCYGGSLHLTPPMLFALGFVVLFTIGGLSGVVLANASLDIAFHDT
P.marneffeiATCC18224|gb|AFD95981      IIAVPTGIKIFSWLATCYGGSLHLTPPMLFALGFVVLFTIGGLSGVVLANASLDIAFHDT
N.fischeri|gb|AFD95943.1              IIAVPTGIKIFSWLATCYGGSLHLTPPMLFALGFVVLFTIGGLSGVVLANASLDVAFHDT
A.fumigatusA1163|gb|AFE02840.1        IIAVPTGIKIFSWLATCYGGSLHLTPPMLFALGFVVLFTIGGLSGVVLANASLDVAFHDT
A.fumigatusAF293|gb|AFE02860.1        IIAVPTGIKIFSWLATCYGGSLHLTPPMLFALGFVVLFTIGGLSGVVLANASLDVAFHDT
A_fumigatusAF210|gb|AFE02880.1        IIAVPTGIKIFSWLATCYGGSLHLTPPMLFALGFVVLFTIGGLSGVVLANASLDVAFHDT
A.oryzae|gb|AFD96001.1                IIAVPTGIKIFSWLATCYGGSLHLTPPMLFALGFVVLFTIGGLSGVVLANASLDVAFHDT
A.flavus|gb|AFD96042.1                IIAVPTGIKIFSWLATCYGGSLHLTPPMLFALGFVVLFTIGGLSGVVLANASLDVAFHDT
A.clavatus|gb|AFD96023.1              IIAVPTGIKIFSWLATCYGGSLHLTPPMLFALGFVVLFTIGGLSGVVLANASLDVAFHDT
A.terreus|gb|AFD96058.1               IIAVPTGIKIFSWLATCYGGSLHLTPPMLFALGFVVLFTIGGLSGVVLANASLDVAFHDT
                                      ******************************************************:*****

P.chrysogenum|gb|AFD95962.1           YYVVAHFHYVLSMGAVFALFSGWYFWIPKILGLSYDHFAAKVHFWILFVGVNLTFFPQHF
T.stipitatus|gb|AFD95917.1            YYVVAHFHYVLSMGAVFALFSGWYFWIPKILGLSYNHFAAKVHFWIMFIGVNLTFFPQHF
P.marneffeiATCC18224|gb|AFD95981      YYVVAHFHYVLSMGAVFALFSGWYFWIPKILGLSYNHFAAKVHFWIMFIGVNLTFFPQHF
N.fischeri|gb|AFD95943.1              YYVVAHFHYVLSMGAVFALFSGWYFWIPKLLGLSYDHFAAKVHFWILFVGVNLTFFPQHF
A.fumigatusA1163|gb|AFE02840.1        YYVVAHFHYVLSMGAVFALFSGWYFWIPKLLGLSYDHFAAKVHFWILFVGVNLTFFPQHF
A.fumigatusAF293|gb|AFE02860.1        YYVVAHFHYVLSMGAVFALFSGWYFWIPKLLGLSYDHFAAKVHFWILFVGVNLTFFPQHF
A_fumigatusAF210|gb|AFE02880.1        YYVVAHFHYVLSMGAVFALFSGWYFWIPKLLGLSYDHFAAKVHFWILFVGVNLTFFPQHF
A.oryzae|gb|AFD96001.1                YYVVAHFHYVLSMGAVFALFSGWYFWIPKLLGLSYDQFAAKVHFWILFVGVNLTFFPQHF
A.flavus|gb|AFD96042.1                YYVVAHFHYVLSMGAVFALFSGWYFWIPKLLGLSYDQFAAKVHFWILFVGVNLTFFPQHF
A.clavatus|gb|AFD96023.1              YYVVAHFHYVLSMGAVFALFSGWYFWIPKLLGLSYDHFAAKVHFWILFVGVNLTFFPQHF
A.terreus|gb|AFD96058.1               YYVVAHFHYVLSMGAVFALFSGWYFWIPKLLGLSYDHFAAKVHFWILFVGVNLTFFPQHF
                                      *****************************:*****::*********:*:***********

P.chrysogenum|gb|AFD95962.1           LGLQGMPRRISDYPDAFYGWNLISSIGSIVSVVATWYFLTIIYKQLTEGKAVSRYPWLTP
T.stipitatus|gb|AFD95917.1            LGLQGMPRRISDYPDAFYGWNLISSIGSIVSVVATWYFLTIVYKQLTEGEAVSRYPWLTP
P.marneffeiATCC18224|gb|AFD95981      LGLQGMPRRISDYPDAFYGWNLISSIGSIISVVATWYFLTIVYKQLTEGEAVSRYPWLTP
N.fischeri|gb|AFD95943.1              LGLQGMPRRISDYPDAFYGWNLLSSIGSIVSVVATWYFLTIIYKQLTEGKAVSRYPWLTP
A.fumigatusA1163|gb|AFE02840.1        LGLQGMPRRISDYPDAFYGWNLLSSIGSIISVVATWYFLTIIYKQLTEGKAVSRYPWLTP
A.fumigatusAF293|gb|AFE02860.1        LGLQGMPRRISDYPDAFYGWNLLSSIGSIISVVATWYFLTIIYKQLTEGKAVSRYPWLTP
A_fumigatusAF210|gb|AFE02880.1        LGLQGMPRRISDYPDAFYGWNLLSSIGSIISVVATWYFLTIIYKQLTEGKAVSRYPWLTP
A.oryzae|gb|AFD96001.1                LGLQGMPRRISDYPDAFYGWNLVSSVGSIISVVATWYFLTIIYKQLTEGKAVSRYPWLTP
A.flavus|gb|AFD96042.1                LGLQGMPRRISDYPDAFYGWNLVSSVGSIISVVATWYFLTIIYKQLTEGKAVSRYPWLTP
A.clavatus|gb|AFD96023.1              LGLQGMPRRISDYPDAFYGWNLISSIGSIVSVVATWYFLTIIYKQLTEGKAVSRYPWLTP
A.terreus|gb|AFD96058.1               LGLQGMPRRISDYPDAFYGWNLVSSVGSIISVVATWYFLTIIYKQLTEGKAVSRYPWLTP
                                      **********************:**:***:***********:*******:**********

P.chrysogenum|gb|AFD95962.1           QLFSDTFQVYFTRNNSSLEWCLTSPPKPHAFASLPLQS--------
T.stipitatus|gb|AFD95917.1            QMFSDTFQVLFTRNNNSLEWCLNSPPKPHAFVSLPLQS--------
P.marneffeiATCC18224|gb|AFD95981      QMFSDTFQVLFTRNNNSLEWCLNSPPKPHAFVSLPLQS--------
N.fischeri|gb|AFD95943.1              QLFSDTFQVLFTRNNSSLEWCLTSPPKPHAFASLPLQSGINPSGII
A.fumigatusA1163|gb|AFE02840.1        QLFSDTFQVLFTRNNSSLEWCLTSPPKPHAFASLPLQS--------
A.fumigatusAF293|gb|AFE02860.1        QLFSDTFQVLFTRNNSSLEWCLTSPPKPHAFASLPLQS--------
A_fumigatusAF210|gb|AFE02880.1        QLFSDTFQVLFTRNNSSLEWCLTSPPKPHAFASLPLQS--------
A.oryzae|gb|AFD96001.1                QLFSDTFQVLFTRNNSSLEWCLTSPPKPHAFASLPVQS-----SMV
A.flavus|gb|AFD96042.1                QLFSDTFQVLFTRNNSSLEWCLTSPPKPHAFASLPVQS-----SMV
A.clavatus|gb|AFD96023.1              QLFSDTFQVLFTRNNNSLEWCLTSPPKPHAFASLPLQS--------
A.terreus|gb|AFD96058.1               QLFSDTFQVLFTRNNSSLEWCLTSPPKPHAFASLPLQS--------
                                      *:******* *****.******.********.***:**        


6. cytochrome oxidase subunit 2 (cox2)

T.stipitatus|gb|AFD95928.1            MIFKA--DIIQLDAPTPWGIFFQDSATPQMEGLEELHNNIMFYLAIILFTVVWIMITVIR
P.marneffeiATCC18224|gb|AFD95991      MIFNI--DILQLDAPTPWGLFFQDSATPQMEGLEELHNNIMFYLAVILFTVVWIMITVVR
P.chrysogenum|gb|AFD95966.1           MFLHNYISKLQLDAPTPWGLFFQDSASPQMEGIEELHNNIMFYLAIILFTVTWMMISMIR
A.terreus|gb|AFD96061.1               MLFDILKGHLVLDAPTPWGLFFQDNASPQMEGIEELHNNIMFYLAIILFTVTWMMITIIR
A.oryzae|gb|AFD96005.1                MLLDILKGHLLLDAPTPWGLFFQDSASPQMEGIEELHNNIMFYLAVILFTVTWMMITIIR
A.flavus|gb|AFD96046.1                MLLDILKGHLLLDAPTPWGLFFQDSASPQMEGIEELHNNIMFYLAVILFTVTWMMITIIR
A.fumigatusA1163|gb|AFE02846.1        MLLDILKGHLLLDAPTPWGIFFQDSASPQMEGIEELHNNIMFYLAIILFTVTWIMITVIR
A.fumigatusAF293|gb|AFE02866.1        MLLDILKGHLLLDAPTPWGIFFQDSASPQMEGIEELHNNIMFYLAIILFTVTWIMITVIR
A_fumigatusAF210|gb|AFE02886.1        MLLDILKGHLLLDAPTPWGIFFQDSASPQMEGIEELHNNIMFYLAIILFTVTWIMITVIR
N.fischeri|gb|AFD95950.1              MLLDILKGHLLLDAPTPWGIFFQDSASPQMEGIEELHNNIMFYLAIILFTVTWMMITVIR
A.clavatus|gb|AFD96028.1              MLLDILKGHLLLDAPTPWGIFFQDSASPQMEGIEELHNNIMFYLAVILFTVTWMMITVIR
                                      *::    . : ********:****.*:*****:************:*****.*:**:::*

T.stipitatus|gb|AFD95928.1            NFIASKSPISHKYMNHGTLIELIWTITPALILILIAFPSFKLLYLMDEVMDPSLVIYGEG
P.marneffeiATCC18224|gb|AFD95991      NFIASKSPISHKYMNHGTLIELIWTITPALILILIAFPSFKLLYLMDEVMDPSLVIYGEG
P.chrysogenum|gb|AFD95966.1           NFLANKSPIAHKYMNHGTLIELIWTISPAFILILIAFPSFKLLYLMDEVMDPSLVVYAEG
A.terreus|gb|AFD96061.1               NFVATKSPIAHKYMNHGTLIELIWTITPAFILILIAFPSFKLLYLMDEVMDPSLVVYAEG
A.oryzae|gb|AFD96005.1                NFVATKSPIAHKYLNHGTLIELIWTITPAFILILIAFPSFKLLYLMDEVMDPSLVVYAEG
A.flavus|gb|AFD96046.1                NFVATKSPIAHKYLNHGTLIELIWTITPAFILILIAFPSFKLLYLMDEVMDPSLVVYAEG
A.fumigatusA1163|gb|AFE02846.1        NFVATKSPIAHKYMNHGTLIELIWTITPAFILILIAFPSFKLLYLMDEVMDPSLVVYAEG
A.fumigatusAF293|gb|AFE02866.1        NFVATKSPIAHKYMNHGTLIELIWTITPAFILILIAFPSFKLLYLMDEVMDPSLVVYAEG
A_fumigatusAF210|gb|AFE02886.1        NFVATKSPIAHKYMNHGTLIELIWTITPAFILILIAFPSFKLLYLMDEVMDPSLVVYAEG
N.fischeri|gb|AFD95950.1              NFVATKSPIAHKYMNHGTLIELIWTITPAFILILIAFPSFKLLYLMDEVMDPSLVVYAEG
A.clavatus|gb|AFD96028.1              NFVATKSPIAHKYMNHGTLIELIWTITPAFILILIAFPSFKLLYLMDEVMDPSLVVYAEG
                                      **:*.****:***:************:**:*************************:*.**

T.stipitatus|gb|AFD95928.1            HQWYWSYQYPDFTNDEGEFVEYDSYIIPESDLEEGRFRMLEVDNRVVIPELTHTRFVISA
P.marneffeiATCC18224|gb|AFD95991      HQWYWSYQYPDFTNDEGEFVEFDSYIIPESDLEEGRFRMLEVDNRVVIPELTHTRFVISA
P.chrysogenum|gb|AFD95966.1           HQWYWSYQYPDFTNEDDEFIEFDSYIVPESDLEEGQFRMLEVDNRVIIPELTHTRIVISA
A.terreus|gb|AFD96061.1               HQWYWSYQYPDFTNEDNEFIEFDSYIVPESDLEEGQFRMLEVDNRVIIPELTHTRFVISA
A.oryzae|gb|AFD96005.1                HQWYWSYQYPDFTNEENEFIEFDSYIVPESDLEDGQFRMLEVDNRVIIPELTHTRFVISA
A.flavus|gb|AFD96046.1                HQWYWSYQYPDFTNEENEFIEFDSYIVPESDLEDGQFRMLEVDNRVIIPELTHTRFVISA
A.fumigatusA1163|gb|AFE02846.1        HQWYWSYQYPDFTNEDNEFIEFDSYIVPESDLEDGQFRMLEVDNRVIIPELTHTRFVISA
A.fumigatusAF293|gb|AFE02866.1        HQWYWSYQYPDFTNEDNEFIEFDSYIVPESDLEDGQFRMLEVDNRVIIPELTHTRFVISA
A_fumigatusAF210|gb|AFE02886.1        HQWYWSYQYPDFTNEDNEFIEFDSYIVPESDLEDGQFRMLEVDNRVIIPELTHTRFVISA
N.fischeri|gb|AFD95950.1              HQWYWSYQYPDFTNEDNEFIEFDSYIVPESDLEDGQFRMLEVDNRVIIPELTHTRFVISA
A.clavatus|gb|AFD96028.1              HQWYWSYQYPDFTNEDNEFIEFDSYIVPESDLEDGQFRMLEVDNRVIIPELTHTRFVISA
                                      **************::.**:*:****:******:*.**********:********:****

T.stipitatus|gb|AFD95928.1            ADVIHSYACPSLGIKVDAYPGRLNQASVYLNRKGTFFGQCSEICGILHSSMPIAIQSVSI
P.marneffeiATCC18224|gb|AFD95991      ADVIHSYACPSLGIKVDAYPGRLNQASVYLNRKGTFFGQCSEICGILHSSMPIAIQSVSI
P.chrysogenum|gb|AFD95966.1           ADVIHSYACPSLGIKADAYPGRLNQASVYINRPGTFFGQCSEICGILHSSMPIAIQSVSI
A.terreus|gb|AFD96061.1               ADVIHSYACPSLGIKADAYPGRLNQASVYVNRPGTFFGQCSEICGILHSSMPIAIQSVSI
A.oryzae|gb|AFD96005.1                ADVIHSYACPSLGIKADAYPGRLNQASVYVNRPGTFFGQCSEICGILHSSMPIAIQSVSI
A.flavus|gb|AFD96046.1                ADVIHSYACPSLGIKADAYPGRLNQASVYVNRPGTFFGQCSEICGILHSSMPIAIQSVSI
A.fumigatusA1163|gb|AFE02846.1        ADVIHSYACPSLGIKADAYPGRLNQASVYVNRPGTFFGQCSEICGILHSSMPIAIQSVSI
A.fumigatusAF293|gb|AFE02866.1        ADVIHSYACPSLGIKADAYPGRLNQASVYVNRPGTFFGQCSEICGILHSSMPIAIQSVSI
A_fumigatusAF210|gb|AFE02886.1        ADVIHSYACPSLGIKADAYPGRLNQASVYVNRPGTFFGQCSEICGILHSSMPIAIQSVSI
N.fischeri|gb|AFD95950.1              ADVIHSYACPSLGIKADAYPGRLNQASVYVNRPGTFFGQCSEICGILHSSMPIAIQSVSI
A.clavatus|gb|AFD96028.1              ADVIHSYACPSLGIKADAYPGRLNQASVYVNRPGTFFGQCSEICGILHSSMPIAIQSVSI
                                      ***************.*************:** ***************************

T.stipitatus|gb|AFD95928.1            KDFLLWLRDQIES
P.marneffeiATCC18224|gb|AFD95991      KDFLLWLRDQIDS
P.chrysogenum|gb|AFD95966.1           KDFLLWLREQMEG
A.terreus|gb|AFD96061.1               KEFLLWLRDQMEG
A.oryzae|gb|AFD96005.1                KDFLLWLRDQMEG
A.flavus|gb|AFD96046.1                KDFLLWLRDQMEG
A.fumigatusA1163|gb|AFE02846.1        KDFLLWLRDQMEG
A.fumigatusAF293|gb|AFE02866.1        KDFLLWLRDQMEG
A_fumigatusAF210|gb|AFE02886.1        KDFLLWLRDQMEG
N.fischeri|gb|AFD95950.1              KDFLLWLRDQMEG
A.clavatus|gb|AFD96028.1              KDFLLWLRDQMEG
                                      *:******:*::.
                                      
                                      
7. cytochrome oxidase subunit 3 (cox3)

T.stipitatus|gb|AFD95915.1            ---MVYIAKKNFQHHPFHLVSPSPWPLYTSISLFILTTSTVLFMHGFESFQYFVFLSVLN
P.marneffeiATCC18224|gb|AFD95979      ---MVYIPKKNFQHHPFHLVSPSPWPLYTSISLFILTTSTVLFMHGFESFDYFVLISVLN
P.chrysogenum|gb|AFD95960.1           ---MIYKSKSNFQNHPFHLVSPSPWPLFTSLSLFILTTATVLFMHGFQGFQYLVALAVFN
A.terreus|gb|AFD96056.1               ---MVYQSKRNFQNHPFHLVSPSPWPLFTSVSLFILTTATVLFMHGFQGFEYLVPVAVIN
A.oryzae|gb|AFD95999.1                ---MIYQSKRNFQNHPFHLVSPSPWPLFTSVSLFILTTATVLFMHGFQSFEYLVPVAVIN
A.flavus|gb|AFD96040.1                ---MIYQSKRNFQNHPFHLVSPSPWPLFTSVSLFILTTATVLFMHGFQSFEYLVPVAVIN
A.clavatus|gb|AFD96020.1              ---MLYQSKKNFQNHPFHLVSPSPWPLFTSVSLFILTTATVLFMHGFQGFEYLVPVAVVN
N.fischeri|gb|AFD95939.1              MLYQSYQSKRNFQNHPFHLVSPSPWPLFTSISLFILTTATVLFMHGFQGFSYLVPVAVIN
A.fumigatusA1163|gb|AFE02837.1        ---MLYQSKKNFQNHPFHLVSPSPWPLFTSISLFILTTATVLFMHGFQGFSYLVPVAVIN
A.fumigatusAF293|gb|AFE02856.1        ---MLYQSKKNFQNHPFHLVSPSPWPLFTSISLFILTTATVLFMHGFQGFSYLVPVAVIN
A_fumigatusAF210|gb|AFE02876.1        ---MLYQSKKNFQNHPFHLVSPSPWPLFTSISLFILTTATVLFMHGFQGFSYLVPVAVIN
                                           * .* ***:*************:**:*******:********:.*.*:* ::*.*

T.stipitatus|gb|AFD95915.1            VVYSMALWFRDIISEGTYLGNHTYAVQRGLNLGVGLFIISEVFFFIAIFWTFFHSSISPS
P.marneffeiATCC18224|gb|AFD95979      VIYTMGLWFRDIISEGTYLGNHTYAVQRGLNLGVGLFIISEVFFFVAIFWTFFHSSISPS
P.chrysogenum|gb|AFD95960.1           VIYVMALWFRDVISEGTYLGNHTNAVQKGLNLGVGLFIISEVFFFLAIFWAFFHSAISPS
A.terreus|gb|AFD96056.1               VAYVMGLWFRDVISEGTYLGNHTSAVQKGLNLGVGLFIISEVFFFLAIFWAFFHSAISPS
A.oryzae|gb|AFD95999.1                VAYVMGLWFRDVISEGTYLGNHTNAVQKGLNLGVGLFIISEVFFFLAIFWAFFHSAISPS
A.flavus|gb|AFD96040.1                VAYVMGLWFRDVISEGTYLGNHTNAVQKGLNLGVGLFIISEVFFFLAIFWAFFHSAISPS
A.clavatus|gb|AFD96020.1              VAYVMGLWFRDVISEGTYLGNHTNAVQKGLNLGVGLFIISEVFFFLAIFWAFFHSAISPS
N.fischeri|gb|AFD95939.1              VAYVMGLWFRDIISEGTYLGNHTNAVQKGLNLGVGLFIISEVFFFLAIFWAFFHSAISPS
A.fumigatusA1163|gb|AFE02837.1        VAYVMGLWFRDIISEGTYLGNHTNAVQKGLNLGVGLFIISEVFFFLAIFWAFFHSAISPS
A.fumigatusAF293|gb|AFE02856.1        VAYVMGLWFRDIISEGTYLGNHTNAVQKGLNLGVGLFIISEVFFFLAIFWAFFHSAISPS
A_fumigatusAF210|gb|AFE02876.1        VAYVMGLWFRDIISEGTYLGNHTNAVQKGLNLGVGLFIISEVFFFLAIFWAFFHSAISPS
                                      * * *.*****:*********** ***.*****************:****:****:****

T.stipitatus|gb|AFD95915.1            IELGGQWPPMGIEGVNPFELPLLNTIILLSSGVTITYAHHSLIQGNRKGALYGTIATIIL
P.marneffeiATCC18224|gb|AFD95979      VELGAQWPPMGIEGVNPFELPLLNTIILLSSGVTITYAHHSLIQGNRKGALYGTIATIVL
P.chrysogenum|gb|AFD95960.1           VELGAQWPPLGIQAVNPFELPLLNTILLLSSGVTITYAHHSLIQGNRKGALYGTVVTIIL
A.terreus|gb|AFD96056.1               IELGAQWPPLGIQAVNPFELPLLNTIILLSSGVTITYAHHSLIQGNRKGALYGTLVTIVL
A.oryzae|gb|AFD95999.1                VELGAQWPPLGIQAVNPFELPLLNTVILLSSGVTITYAHHSLIQGNRKGALYGTVVTILL
A.flavus|gb|AFD96040.1                VELGAQWPPLGIQAVNPFELPLLNTVILLSSGVTITYAHHSLIQGNRKGALYGTVVTILL
A.clavatus|gb|AFD96020.1              IELGAQWPPLGIQGVNPFELPLLNTVILLSSGVTITYAHHSLIQGNRKGALYGTVATIVL
N.fischeri|gb|AFD95939.1              IELGAQWPPLGIQGVNPFELPLLNTIILLSSGVTITYAHHSLIQGNRKGALYGTVATIIL
A.fumigatusA1163|gb|AFE02837.1        IELGAQWPPLGIQGVNPFELPLLNTIILLSSGVTITYAHHSLIQGNRKGALYGTVATIIL
A.fumigatusAF293|gb|AFE02856.1        IELGAQWPPLGIQGVNPFELPLLNTIILLSSGVTITYAHHSLIQGNRKGALYGTVATIIL
A_fumigatusAF210|gb|AFE02876.1        IELGAQWPPLGIQGVNPFELPLLNTIILLSSGVTITYAHHSLIQGNRKGALYGTVATIIL
                                      :***.****:**:.***********::***************************:.**:*

T.stipitatus|gb|AFD95915.1            AVIFTGFQGLEYTVSSFTISDGVYGSCFYLGTGFHGLHVIIGTAFLAVGLWRLMAYHLTD
P.marneffeiATCC18224|gb|AFD95979      AVIFTGFQGLEYTVSSFTISDGVYGSCFYFGTGFHGLHVIIGTAFLAVGLWRLMAYHLTD
P.chrysogenum|gb|AFD95960.1           AVIFTFFQGVEYSVSSFTISDSVYGSCFYFGTGFHGLHVIIGTAFLAVGLWRLAAYHLTD
A.terreus|gb|AFD96056.1               AAIFTALQGVEYAVSSFTISDSVYGSCFYFGTGFHGLHVIIGTAFLAVGLWRLAAYHLTD
A.oryzae|gb|AFD95999.1                AVIFTIFQGVEYSVSSFTISDSVYGSCFYFGTGFHGLHVIIGTAFLAVGLWRLAAYHLTD
A.flavus|gb|AFD96040.1                AVIFTIFQGVEYSVSSFTISDSVYGSCFYFGTGFHGLHVIIGTAFLAVGLWRLAAYHLTD
A.clavatus|gb|AFD96020.1              AVIFTFFQGVEYSVSSFTISDSVYGSCFYFGTGFHGLHVMIGTAFLAVGLWRLAAYHLTD
N.fischeri|gb|AFD95939.1              AIIFTFFQGVEYTVSSFTISDSVYGSCFYFGTGFHGLHVIIGTAFLAVGLWRLAAYHLTD
A.fumigatusA1163|gb|AFE02837.1        AIIFTFFQGVEYTVSSFTISDSVYGSCFYFGTGFHGLHVIIGTAFLAVGLWRLAAYHLTD
A.fumigatusAF293|gb|AFE02856.1        AIIFTFFQGVEYTVSSFTISDSVYGSCFYFGTGFHGLHVIIGTAFLAVGLWRLAAYHLTD
A_fumigatusAF210|gb|AFE02876.1        AIIFTFFQGVEYTVSSFTISDSVYGSCFYFGTGFHGLHVIIGTAFLAVGLWRLAAYHLTD
                                      * *** :**:**:********.*******:*********:************* ******

T.stipitatus|gb|AFD95915.1            HHHLGYESGILYWHFVDVVWLFLYISVYYWGY
P.marneffeiATCC18224|gb|AFD95979      HHHLGYESGILYWHFVDVVWLFLYISIYYWGY
P.chrysogenum|gb|AFD95960.1           HHHLGYESGILYWHFVDVVWLFLYISVYYWGY
A.terreus|gb|AFD96056.1               HHHLGYESGILYWHFVDVVWLFLYISVYYWGY
A.oryzae|gb|AFD95999.1                HHHLGYESGILYWHFVDVVWLFLYISVYYWGY
A.flavus|gb|AFD96040.1                HHHLGYESGILYWHFVDVVWLFLYISVYYWGY
A.clavatus|gb|AFD96020.1              HHHLGYESGILYWHFVDVVWLFLYISVYYWGY
N.fischeri|gb|AFD95939.1              HHHLGYESGILYWHFVDVVWLFLYISVYYWGY
A.fumigatusA1163|gb|AFE02837.1        HHHLGYESGILYWHFVDVVWLFLYISVYYWGY
A.fumigatusAF293|gb|AFE02856.1        HHHLGYESGILYWHFVDVVWLFLYISVYYWGY
A_fumigatusAF210|gb|AFE02876.1        HHHLGYESGILYWHFVDVVWLFLYISVYYWGY
                                      **************************:*****


8. NADH dehydrogenase subunit 1 (nad1)

P.chrysogenum|gb|AFD95955.1           --------MISIISIIEGLLLIVPALLSVAFVTIAERKTMASMQRRLGPNAVGYYGLLQA
T.stipitatus|gb|AFD95909.1            -----MISLLSVISIAEGLLVVVPALLSVAFVTIAERKTMASMQRRLGPNIVGYYGLLQA
P.marneffeiATCC18224|gb|AFD95972      MYIYFLISLLSIISIAEGLLVIVPALLSVAFVTVAERKTMASMQRRLGPNIVGYYGLLQA
A.terreus|gb|AFD96051.1               -------MLNSIISILEGLLVIVPALLTVAFVTVAERKTMASMQRRLGPNAVGYYGLLQA
A.oryzae|gb|AFD96010.1                --------MIYLISVLEGLLVIVPALLSVAFVTIAERKTMASMQRRLGPNVVGYYGLLQA
A.flavus|gb|AFD96034.1                --------MIYLISVLEGLLVIVPALLSVAFVTIAERKTMASMQRRLGPNVVGYYGLLQA
A.clavatus|gb|AFD96015.1              -------MMTYLISIIEGLLVIVPALLSVAFVTIAERKTMASMQRRLGPNAVGYYGLLQA
A_fumigatusAF210|gb|AFE02871.1        -------MITSLISIIEGLLVIVPALLSVAFVTIAERKTMASMQRRLGPNAVGYYGLLQA
N.fischeri|gb|AFD95934.1              -------MITSLISIIEGLLVIVPALLSVAFVTIAERKTMASMQRRLGPNAVGYYGLLQA
A.fumigatusA1163|gb|AFE02832.1        -------MITSLISIIEGLLVIVPALLSVAFVTIAERKTMASMQRRLGPNAVGYYGLLQA
A.fumigatusAF293|gb|AFE02851.1        -------MITSLISIIEGLLVIVPALLSVAFVTIAERKTMASMQRRLGPNAVGYYGLLQA
                                              :  :**: ****::*****:*****:**************** *********

P.chrysogenum|gb|AFD95955.1           FADALKLLLKEYVAPTQANIILFFIGPMITLIFSLLGYLVVPFDSGIFVSDYSLGMLYML
T.stipitatus|gb|AFD95909.1            FADALKLLLKEYVAPTQANIILFFLGPIITLIFSLLGYLVVPYGSGLYISDFSLGILYML
P.marneffeiATCC18224|gb|AFD95972      FADALKLLLKEYVAPTQANIILFFLGPIITLIFSLLGYLVVPYGSGLYISDFSLGILYML
A.terreus|gb|AFD96051.1               FADALKLLLKEYVAPTQANIVLFFLGPVITLIFSLLGYLVVPFGSGLFISDYSLGLLYML
A.oryzae|gb|AFD96010.1                FADALKLLLKEYVAPTQANIILFFLGPIITLIFSLLGYLTVPFGSGLFISDYSLGLLYML
A.flavus|gb|AFD96034.1                FADALKLLLKEYVAPTQANIILFFLGPIITLIFSLLGYLTVPFGSGLFISDYSLGLLYML
A.clavatus|gb|AFD96015.1              FADALKLLLKEYVAPTQANIILFFLGPVITLIFSLLGYLVVPFGSGLFISDYSLGLLYAL
A_fumigatusAF210|gb|AFE02871.1        FADALKLLLKEYVAPTQANIILFFLGPVITLIFSLLGYLVVPFGSGLFISDYSLGLLYAL
N.fischeri|gb|AFD95934.1              FADALKLLLKEYVAPTQANIILFFLGPVITLIFSLLGYLVVPFGSGLFISDYSLGLLYAL
A.fumigatusA1163|gb|AFE02832.1        FADALKLLLKEYVAPTQANIILFFLGPVITLIFSLLGYLVVPFGSGLFISDYSLGLLYAL
A.fumigatusAF293|gb|AFE02851.1        FADALKLLLKEYVAPTQANIILFFLGPVITLIFSLLGYLVVPFGSGLFISDYSLGLLYAL
                                      ********************:***:**:***********.**:.**:::**:***:** *

P.chrysogenum|gb|AFD95955.1           AVSSLATYGILLAGWSANSKYAFLGSLRSTAQLISYELILSSVIILVILLTGNLNIITIV
T.stipitatus|gb|AFD95909.1            AVSSLATYGILLAGWSANSKYAFLGSLRSTAQLISYELILSSVILLVVLLSGSLNLISIV
P.marneffeiATCC18224|gb|AFD95972      AVSSLATYGILLAGWSANSKYAFLGSLRSTAQLISYELILSSVILLVVLLSGSLNLISIV
A.terreus|gb|AFD96051.1               AVGSLSGYGILLAGWSANSKYAFLGSLRSTAQLISYELILSSVVLIILLLAGSLNIITII
A.oryzae|gb|AFD96010.1                AVSSLATYGILLAGWSANSKYAFLGSLRSTAQLISYELILSSVILLVLLLTGSLNVITIV
A.flavus|gb|AFD96034.1                AVSSLATYGILLAGWSANSKYAFLGSLRSTAQLISYELILSSVILLVLLLTGSLNVITIV
A.clavatus|gb|AFD96015.1              AVSSLSTYGILLAGWSANSKYAFLGSLRSTAQLISYELILSSVILLVLLLTGSLNMITII
A_fumigatusAF210|gb|AFE02871.1        AVSSLSTYGILLAGWSANSKYAFLGSLRSTAQLISYELILSSVILLVLLLTGSLNMITII
N.fischeri|gb|AFD95934.1              AVSSLSTYGILLAGWSANSKYAFLGSLRSTAQLISYELILSSVILLVLLLTGSLNMITII
A.fumigatusA1163|gb|AFE02832.1        AVSSLSTYGILLAGWSANSKYAFLGSLRSTAQLISYELILSSVILLVLLLTGSLNMITII
A.fumigatusAF293|gb|AFE02851.1        AVSSLSTYGILLAGWSANSKYAFLGSLRSTAQLISYELILSSVILLVLLLTGSLNMITII
                                      **.**: ************************************:::::**:*.**:*:*:

P.chrysogenum|gb|AFD95955.1           ESQRIVDFILPLFPLFIIFFIGSIAETNRAPFDLAEAESELVSGFMTEHSASVFVFFFLA
T.stipitatus|gb|AFD95909.1            ESQRVISFVFPLFPLFLIFFIGSIAETNRAPFDL--AESELVSGFMTEHSSVIFVFFFLA
P.marneffeiATCC18224|gb|AFD95972      ESQRVISFVFPLFPLFLIFFIGSIAETNRAPFDL--AESELVSGFMTEHSSVIFVFFFLA
A.terreus|gb|AFD96051.1               ESQRVVSYLIPLFPLFIVFFIASIAETNRPPFDLAEAESELVSGFMTEHSASIFVFFFLA
A.oryzae|gb|AFD96010.1                ESQRAVNFLFPLFPLFLVFFIGSIAETNRAPFDLAEAESELVSGFMTEHSASIFVFFFLA
A.flavus|gb|AFD96034.1                ESQRAVNFLFPLFPLFLVFFIGSIAETNRAPFDLAEAESELVSGFMTEHSASIFVFFFLA
A.clavatus|gb|AFD96015.1              ESQRVVNFLFPLFPLFLVFFIGSIAETNRAPFDLAEAESELVSGFMTEHSASIFVFFFLA
A_fumigatusAF210|gb|AFE02871.1        ESQRVVNFLFPLFPLFLVFFIGSIAETNRAPFDLAEAESELVSGFMTEHSASIFVFFFLA
N.fischeri|gb|AFD95934.1              ESQRVVNFLFPLFPLFLVFFIGSIAETNRAPFDLAEAESELVSGFMTEHSASIFVFFFLA
A.fumigatusA1163|gb|AFE02832.1        ESQRVVNFLFPLFPLFLVFFIGSIAETNRAPFDLAEAESELVSGFMTEHSASIFVFFFLA
A.fumigatusAF293|gb|AFE02851.1        ESQRVVNFLFPLFPLFLVFFIGSIAETNRAPFDLAEAESELVSGFMTEHSASIFVFFFLA
                                      **** :.:::******::***.*******.****  **************: :*******

P.chrysogenum|gb|AFD95955.1           EYASIILICVLNSILFFGGYLCIIPVEFIIDILYNIFGINSSILEDIFVNISSSPLNLAF
T.stipitatus|gb|AFD95909.1            EYASIILICALNSLLFLGGYLSIIPLDILISIFNVFFNVKETILFDLIINISSSPLNLAI
P.marneffeiATCC18224|gb|AFD95972      EYASIVLICALNSLLFLGGYLSIIPLDILISILNVFFNVKETILFDLIISISSSPLNLAI
A.terreus|gb|AFD96051.1               EYASIVLICILNSILFLGGYLFILPLDLIISILNIFFDVKNTIVYDLLVHLSSSPINLAV
A.oryzae|gb|AFD96010.1                EYASIVLICVLNSILFLGGYLSIIPLDLILNVLNLFFDVNNTILYDIFVHISSSPLNLAL
A.flavus|gb|AFD96034.1                EYASIVLICVLNSILFLGGYLSIIPLDLILNVLNLFFDVNNTILYDIFVHISSSPLNLAL
A.clavatus|gb|AFD96015.1              EYASIVLICVLNSILFLGGYLSIIPLDFIINILNLFFNVNNTILYDIFVHMSSSPLNLAF
A_fumigatusAF210|gb|AFE02871.1        EYASIVLICVLNSILFLGGYLSIIPLDFIIYILNLFFNVNDTILYDIFIHISSSPLNLAF
N.fischeri|gb|AFD95934.1              EYASIVLICVLNSILFLGGYLSIIPLDFIIYILNLFFNVNNTILYDIFVHISSSPLNLAF
A.fumigatusA1163|gb|AFE02832.1        EYASIVLICVLNSILFLGGYLSIIPLDFIIYILNLFFNVNDTILYDIFVHISSSPLNLAF
A.fumigatusAF293|gb|AFE02851.1        EYASIVLICVLNSILFLGGYLSIIPLDFIIYILNLFFNVNDTILYDIFVHISSSPLNLAF
                                      *****:*** ***:**:**** *:*::::: ::  :*.::.:*: *::: :****:***.

P.chrysogenum|gb|AFD95955.1           KTALLIFVFIWVRASFPRIRFDQLMSVCWTVLLPLIIAYVVLIPCVVFGLDALPTSLIL-
T.stipitatus|gb|AFD95909.1            KTSVLIFVFIWVRASFPRIRFDQLMSVCWTVLLPVIIAYIVLIPCFVYSAGMLPVNISLI
P.marneffeiATCC18224|gb|AFD95972      KTSVLIFVFIWVRASFPRIRFDQLMSVCWTVLLPVIIAYIVLIPCFVYSIDMIPVNITLI
A.terreus|gb|AFD96051.1               KASALVFVFIWARASFPRIRYDQLMSVCWTVLLPLVIAYVVLMPCVVYGLDILPVNISLL
A.oryzae|gb|AFD96010.1                KTAFLIFVFIWVRASFPRIRFDQLMSVCWTVLLPIVIAYVVLMPCIVYGLGIIPINISLL
A.flavus|gb|AFD96034.1                KTAFLIFVFIWVRASFPRIRFDQLMSVCWTVLLPIVIAYVVLMPCIVYGLGIIPINISLL
A.clavatus|gb|AFD96015.1              KTAFLIFVFIWVRASFPRIRFDQLMSVCWTVLLPIVIAYVVLMPCIVYGLGIIPVNISLL
A_fumigatusAF210|gb|AFE02871.1        KTAFLIFVFIWVRASFPRIRFDQLMSVCWTVLLPIVIAYVVLMPCIVYGLGIIPVNISLL
N.fischeri|gb|AFD95934.1              KTAFLIFVFIWVRASFPRIRFDQLMSVCWTVLLPIVIAYVVLMPCIVYGLGIIPVNISLL
A.fumigatusA1163|gb|AFE02832.1        KTAFLIFVFIWVRASFPRIRFDQLMSVCWTVLLPIVIAYVVLMPCIVYGLGIIPVNISLL
A.fumigatusAF293|gb|AFE02851.1        KTAFLIFVFIWVRASFPRIRFDQLMSVCWTVLLPIVIAYVVLMPCIVYGLGIIPVNISLL
                                      *:: *:*****.********:*************::***:**:**.*:. . :* .: * 


9. NADH dehydrogenase subunit 2 (nad2)

T.stipitatus|gb|AFD95931.1            MFYTISNFRYLSLLISSVFSLLLSNSLAFRRDISILYSRIGIIILFYCIYLAYNSLFITY
P.marneffeiATCC18224|gb|AFD95994      MFYTKCNYRYLSLLIASVFSLLLSNSLAFRRDISILYSRIGIIILFYCIYLAYNSLFITY
P.chrysogenum|gb|AFD95969.1           ------------MLLSSIFCLILSNALSFRRDTAILYSRIGIIILFYCIYLCYNNLFITY
A.terreus|gb|AFD96064.1               ------------MLLSSIFCLLLSNAVSFRRDTAILYSRVGIIALFYCIYLAYNNLFITY
A.oryzae|gb|AFD96008.1                ------------MLLSSIFCLLLSNALSFRRDTAILYSRIGIIALFYCIYLSYNNLFITY
A.flavus|gb|AFD96049.1                ------------MLLSSIFCLLLSNALSFRRDTAILYSRIGIIALFYCIYLSYNNLFITY
A.clavatus|gb|AFD96032.1              ------------MLLSSIFCLLLSNALSFRRDTTILYSRIGIIVLFYCIYLSYNNLFITY
N.fischeri|gb|AFD95953.1              ------------MLLSSIFCLLLSNALSFRRDTTILYSRIGIIALFYCIYLSYNNLFITY
A.fumigatusA1163|gb|AFE02849.1        ------------MLLSSIFCLLLSNALSFRRDTTILYSRIGIIALFYCIYLSYNNLFITY
A.fumigatusAF293|gb|AFE02869.1        ------------MLLSSIFCLLLSNALSFRRDTTILYSRIGIIALFYCIYLSYNNLFITY
A_fumigatusAF210|gb|AFE02889.1        ------------MLLSSIFCLLLSNALSFRRDTTILYSRIGIIALFYCIYLSYNNLFITY
                                                  :*::*:*.*:***:::**** :*****:*** *******.**.*****

T.stipitatus|gb|AFD95931.1            IDNGIGIFGNLFYVSSITHSFHILILFISLLVLNMTAFYPRKLVYGEYLGVFNLLFSKLQ
P.marneffeiATCC18224|gb|AFD95994      IDNGIGIFGSLFYISSITQAFHILIFFLSILILNMTAFYPRKLIYSGYLGIFNLLFSKLQ
P.chrysogenum|gb|AFD95969.1           LDNGIGLFGGLFYTSPITQTFHILIFIITLLILNLTGFYPRKLISSQYLSLSNLLFTKLQ
A.terreus|gb|AFD96064.1               LDNGIGLFGGLFYTSSITQVFHILIFIISLLILNMTGFYPRKLISSEYMSLYKLLFTKLQ
A.oryzae|gb|AFD96008.1                LDNGIGLFSGLFYTSSITQVFHILIFIISLLILNMTGFYPRKLISSEYMSFSKLLFTKLQ
A.flavus|gb|AFD96049.1                LDNGIGLFSGLFYTSSITQVFHILIFIISLLILNMTGFYPRKLISSEYMSFSKLLFTKLQ
A.clavatus|gb|AFD96032.1              LDNGIGLFGGLFYTSSITQVFHILIFIISLLILNMTGFYPRKLISNEYMSLYKLLFTKLQ
N.fischeri|gb|AFD95953.1              LDNGIGLFGGLFYTSSITQVFHILIFIISLLILNMTGFYPRKLISSEYMSLYKLLFTKLQ
A.fumigatusA1163|gb|AFE02849.1        LDNGIGLFGGLFYTSSITQVFHILIFIISLLILNMTGFYPRKLISNEYMSLYKLLFTKLQ
A.fumigatusAF293|gb|AFE02869.1        LDNGIGLFGGLFYTSSITQVFHILIFIISLLILNMTGFYPRKLISNEYMSLYKLLFTKLQ
A_fumigatusAF210|gb|AFE02889.1        LDNGIGLFGGLFYTSSITQVFHILIFIISLLILNMTGFYPRKLISNEYMSLYKLLFTKLQ
                                      :*****:*..*** *.**: *****:::::*:**:*.******: . *:.. :***:***

T.stipitatus|gb|AFD95931.1            LLKKLTISNIILKNGEQYSILEYTLVLLFVVLGSILLISSSDLISIFLSIELQSYGLYLL
P.marneffeiATCC18224|gb|AFD95994      FLKKLTISNIILKNGEQYSILEYTLVLLFVIIGSILLISSSDLISIFLAIELQSYGLYLL
P.chrysogenum|gb|AFD95969.1           FVKNIAVSNIILKKGEQYTILEYTLMLLFIVIGSLLLISSSDLVSIFLSIELQSYGLYLL
A.terreus|gb|AFD96064.1               FVKNLTVSNIILKKGEQYTILEYTLMLFFIITGSVLLISSSDLVSIFLSIELQSYGLYLL
A.oryzae|gb|AFD96008.1                FVKNLTVSNIILKKGEQYTILEYTLMLFFIITGSVLLISSSDLVSIFLSIELQSYGLYLL
A.flavus|gb|AFD96049.1                FVKNLTVSNIILKKGEQYTILEYTLMLFFIITGSVLLISSSDLVSIFLSIELQSYGLYLL
A.clavatus|gb|AFD96032.1              FVKDLTVSNIILKKGEQYTILEYTLMLFFIITGSVLLISSSDLVSIFLSIELQSYGLYLL
N.fischeri|gb|AFD95953.1              FVKNLTVSNIILKKGEQYTILEYTLMLFFIITGSVLLISSSDLVSIFLSIELQSYGLYLL
A.fumigatusA1163|gb|AFE02849.1        FIKNLTVSNIILKKGEQYTILEYTLMLFFIITGSVLLISSSDLVSIFLSIELQSYGLYLL
A.fumigatusAF293|gb|AFE02869.1        FIKNLTVSNIILKKGEQYTILEYTLMLFFIITGSVLLISSSDLVSIFLSIELQSYGLYLL
A_fumigatusAF210|gb|AFE02889.1        FIKNLTVSNIILKKGEQYTILEYTLMLFFIITGSVLLISSSDLVSIFLSIELQSYGLYLL
                                      ::*.:::******:****:******:*:*:: **:********:****:***********

T.stipitatus|gb|AFD95931.1            CAIYRNSESSTSSSLTYFLLGALASCFILLGIALIYANLGVTHLDSFYIINNLSFILDQS
P.marneffeiATCC18224|gb|AFD95994      CAIYRNSESSTSSSLTYFLLGALASCFILLGIALIYANLGVTYLDSFYIINNLSSILDQS
P.chrysogenum|gb|AFD95969.1           CTMYRNSESATSAGLTYFLLGGLASCFILLGIALIYANLGVTYLDSFYVINNLAGVLDE-
A.terreus|gb|AFD96064.1               CAMYRNSESSTSASLTYFLLGGLSSCFILLGIALIYANLGVTYLDSFYVINNLAGIING-
A.oryzae|gb|AFD96008.1                CAMYRNSESSTSASLTYFLLGGLSSCFILLGIALIYANLGVTYLDSFYVINNLAGIVND-
A.flavus|gb|AFD96049.1                CAMYRNSESSTSASLTYFLLGGLSSCFILLGIALIYANLGVTYLDSFYVINNLAGIVND-
A.clavatus|gb|AFD96032.1              CAMYRNSESSTSASLTYFLLGGLSSCFILLGIALIYANLGVTYLDSFYLINNLAGIVNE-
N.fischeri|gb|AFD95953.1              CAMYRNSESSTSASLTYFLLGGLSSCFILLGIALIYANLGVTYLDSFYLINNLAGIVDG-
A.fumigatusA1163|gb|AFE02849.1        CAMYRNSESSTSASLTYFLLGGLSSCFILLGIALIYANLGVTYLDSFYLINNLAGIVDE-
A.fumigatusAF293|gb|AFE02869.1        CAMYRNSESSTSASLTYFLLGGLSSCFILLGIALIYANLGVTYLDSFYLINNLAGIVDE-
A_fumigatusAF210|gb|AFE02889.1        CAMYRNSESSTSASLTYFLLGGLSSCFILLGIALIYANLGVTYLDSFYLINNLAGIVDE-
                                      *::******:**:.*******.*:******************:*****:****: :::  

T.stipitatus|gb|AFD95931.1            VNKFNNYT-FIPYSILLIAVGLLFKISAAPFHFWSPDVYDGIPTIVTTFVANIAKISILI
P.marneffeiATCC18224|gb|AFD95994      VNKFNNYTTFIPYSILLIAVGLLFKISAAPFHFWSPDVYDGIPTIVTTFVANIAKISILI
P.chrysogenum|gb|AFD95969.1           ----QQITIYIPYCLLLITIGLLFKISAAPFHFWSPDVYDGIPTIVTTFVAIIAKISILT
A.terreus|gb|AFD96064.1               ----QEITTYIPYCLLLISVGFLFKISAAPFHFWSPDVYDGIPTIVTTFVAIIAKISILT
A.oryzae|gb|AFD96008.1                ----QEITTYIPYCLLLISVGFLFKISAAPFHFWSPDVYDGIPTIVTTFVAIIAKISILT
A.flavus|gb|AFD96049.1                ----QEITTYIPYCLLLISVGFLFKISAAPFHFWSPDVYDGIPTIVTTFVAIIAKISILT
A.clavatus|gb|AFD96032.1              ----QEITTYIPYCLLLISVGFLFKISAAPFHFWSPDVYDGIPTIVTTFVAIIAKISILT
N.fischeri|gb|AFD95953.1              ----QEITTYIPYCLLLISVGFLFKISAAPFHFWSPDVYDGIPTIVTTFVAIIAKISILT
A.fumigatusA1163|gb|AFE02849.1        ----QEITTYIPYCLLLISVGFLFKISAAPFHFWSPDVYDGIPTIVTTFVAIIAKISILT
A.fumigatusAF293|gb|AFE02869.1        ----QEITTYIPYCLLLISVGFLFKISAAPFHFWSPDVYDGIPTIVTTFVAIIAKISILT
A_fumigatusAF210|gb|AFE02889.1        ----QEITTYIPYCLLLISVGFLFKISAAPFHFWSPDVYDGIPTIVTTFVAIIAKISILT
                                          :: * :***.:***::*:***************************** ******* 

T.stipitatus|gb|AFD95931.1            VMLQLVYFTSNIYIFTNYSWTSSLLLSSLLSLTIGTILGLTQFRIKRLLAYSTISHLGFM
P.marneffeiATCC18224|gb|AFD95994      LILQLVHFTNNIYISTNYSWTTSLLLSSLLSLTIGTVLGLTQFRIKRLLAYSTISHLGFM
P.chrysogenum|gb|AFD95969.1           LLLQLVHYTNSIYITSQYTWTTSLLISSLLSLVIGTVLGLTQFRIKRLFAYSTISHLGFM
A.terreus|gb|AFD96064.1               LLLQLVHYTNSIYITTQYSWTTSLLVSSLLSLVIGTILGLTQFRIKRLFAYSTISHLGFM
A.oryzae|gb|AFD96008.1                LLLQLVHYTNSIYITTSYSWTTSLLVSSLLSLLIGTILGLTQFRIKRLFAYSTISHLGFM
A.flavus|gb|AFD96049.1                LLLQLVHYTNSIYITTSYSWTTSLLVSSLLSLLIGTILGLTQFRIKRLFAYSTISHLGFM
A.clavatus|gb|AFD96032.1              LLLQLVHYTNSIYITTQYSWTTSLLVSSLLSLIIGTVLGLTQFRIKRLFAYSTISHLGFM
N.fischeri|gb|AFD95953.1              LLLQLVHYTNSIYITTQYSWTTSLLVSSLLSLIIGTVLGLTQFRIKRLFAYSTISHLGFM
A.fumigatusA1163|gb|AFE02849.1        LLLQLVHYTNSIYITTQYSWTTSLLVSSLLSLIIGTILGLTQFRIKRLFAYSTISHLGFM
A.fumigatusAF293|gb|AFE02869.1        LLLQLVHYTNSIYITTQYSWTTSLLVSSLLSLIIGTILGLTQFRIKRLFAYSTISHLGFM
A_fumigatusAF210|gb|AFE02889.1        LLLQLVHYTNSIYITTQYSWTTSLLVSSLLSLIIGTILGLTQFRIKRLFAYSTISHLGFM
                                      ::****::*..*** :.*:**:***:****** ***:***********:***********

T.stipitatus|gb|AFD95931.1            LLALSINSVESIQSFIFYLIQYSISNVNAFIILVAIGYSLYSYNDSNINNKQIVDKNNSP
P.marneffeiATCC18224|gb|AFD95994      LLALSINSVESIQSFIFYLIQYSISNVNAFIILVAIGYSLYSYNDSNINNKQIVDKNNSP
P.chrysogenum|gb|AFD95969.1           LLALTINSVESIQSFIFYLAQYSLSNLNAFILLIAIGYSLYAYNDKNINHNNLIDKNNSP
A.terreus|gb|AFD96064.1               LLALTINSVESIQSFIFYLIQYSLSNLNAFILLVAIGYSLYAYNDKNVNHNNLIDKNNSP
A.oryzae|gb|AFD96008.1                LLALTINSVESIQSFIFYLIQYSLSNLNAFILLVAIGYSLYAYNDKNINHNNLIDKNNSP
A.flavus|gb|AFD96049.1                LLALTINSVESIQSFIFYLIQYSLSNLNAFILLVAIGYSLYAYNDKNINHNNLIDKNNSP
A.clavatus|gb|AFD96032.1              LLALTINSVESIQSFIFYLIQYSLSNLNAFILLVAIGYSLYAYNDKNINHNNLIDKNNSP
N.fischeri|gb|AFD95953.1              LLALTINSVESIQSFIFYLIQYSLSNLNAFILLVAIGYSLYAYNDKNINHNNLVDKNNSP
A.fumigatusA1163|gb|AFE02849.1        LLALTINSVESIQSFIFYLIQYSLSNLNAFILLVAIGYSLYAYNDKNINHNNLVDKNNSP
A.fumigatusAF293|gb|AFE02869.1        LLALTINSVESIQSFIFYLIQYSLSNLNAFILLVAIGYSLYAYNDKNINHNNLVDKNNSP
A_fumigatusAF210|gb|AFE02889.1        LLALTINSVESIQSFIFYLIQYSLSNLNAFILLVAIGYSLYAYNDKNINHNNLVDKNNSP
                                      ****:************** ***:**:****:*:*******:***.*:*:::::******

T.stipitatus|gb|AFD95931.1            IQMITQLKGYFHINSILALSFAITLFSFAGIPPLMGFFAKQMVFSSALQEGFIFLTLIGV
P.marneffeiATCC18224|gb|AFD95994      IQMITQLKGYFHINSILALSFAITLFSFAGIPPLMGFFAKQMVFSSALQEGFIFLTLIGV
P.chrysogenum|gb|AFD95969.1           IQLISQLKGYFHINSFLALSLTITLFSFAGIPPLMGFFAKQMVFSAALQEGFIFLTLIGV
A.terreus|gb|AFD96064.1               IQLISQLKGYFHINSFLALSLTITLFSFAGIPPLMGFFAKQMVFSAALQQGFVFLTLVGV
A.oryzae|gb|AFD96008.1                IQLISQLKGYFHINSMLALSLTITLFSFAGIPPLMGFFAKLMVFSAALQEGFIFITLIGV
A.flavus|gb|AFD96049.1                IQLISQLKGYFHINSMLALSLTITLFSFAGIPPLMGFFAKLMVFSAALQEGFIFITLIGV
A.clavatus|gb|AFD96032.1              IQLISQLKGYFHINSMLALSLAITLFSFAGIPPLMGFFAKQMVFSAALQEGFIFLTLIGV
N.fischeri|gb|AFD95953.1              IQLISQLKGYFHINSMLALSLSITLFSFAGIPPLMGFFAKQMVFSAALQEGFVFLTLIGV
A.fumigatusA1163|gb|AFE02849.1        IQLISQLKGYFHINSMLALSLSITLFSFAGIPPLMGFFAKQMVFSAALQEGFIFLTLIGV
A.fumigatusAF293|gb|AFE02869.1        IQLISQLKGYFHINSMLALSLSITLFSFAGIPPLMGFFAKQMVFSAALQEGFIFLTLIGV
A_fumigatusAF210|gb|AFE02889.1        IQLISQLKGYFHINSMLALSLSITLFSFAGIPPLMGFFAKQMVFSAALQEGFIFLTLIGV
                                      **:*:**********:****::****************** ****:***:**:*:**:**

T.stipitatus|gb|AFD95931.1            LTSVISAVYYLYIVKTMFFDWHSYIYLNKLNNLRIPAILTHKNKKVKEFYLKSNFSLSSS
P.marneffeiATCC18224|gb|AFD95994      LTSVISAVYYLYIVKTMFFDWHSYTYLNKLNNLRIPVVLINKNKKIKEFYLKSDFTLSSS
P.chrysogenum|gb|AFD95969.1           LTSVISAVYYLFIVKTMFFDGHSYTYFSSLKDLRIPALVLQKNKVVNKIYFNSKFSLSSS
A.terreus|gb|AFD96064.1               LTSVISAVYYLFIVKTMFFDGHSYSYFSKLKDLRIPALVLQKDKVVNRMYFDSKFALSSS
A.oryzae|gb|AFD96008.1                LTSVISAVYYLYIVKTMFFDGHSYTYFNKLKDLKIPALILQKDKIVNKIYFDSKFALSSS
A.flavus|gb|AFD96049.1                LTSVISAVYYLYIVKTMFFDGHSYTYFNKLKDLKIPALILQKDKIVNKIYFDSKFALSSS
A.clavatus|gb|AFD96032.1              LTSVISAVYYLFIVKTMFFDGHSYTYFSKLKDLKIPAIILQKNKEVNRIYFDSKFALSSS
N.fischeri|gb|AFD95953.1              LTSVISAVYYLFIVKTMFFDGHSYTYFSKLKDLKIPAIILQKDKEVNRIYFDSKFALSSS
A.fumigatusA1163|gb|AFE02849.1        LTSVISAVYYLFIVKTMFFDGHSYTYFSKLKDLKIPAIILQKDKEVNRIYFDSKFALSSS
A.fumigatusAF293|gb|AFE02869.1        LTSVISAVYYLFIVKTMFFDGHSYTYFSKLKDLKIPAIILQKDKEVNRIYFDSKFALSSS
A_fumigatusAF210|gb|AFE02889.1        LTSVISAVYYLFIVKTMFFDRHSYTYFSKLKDLKIPAIILQKDKEVNRIYFDSKFALSSS
                                      ***********:******** *** *:..*::*.**.:: :*:* :: :*:.*.*:****

T.stipitatus|gb|AFD95931.1            FSLTISILTLIILLFMFMPNEWLNMSNILSILLFVPSTII
P.marneffeiATCC18224|gb|AFD95994      FSLTISILTLVILLFIFMPNEWLNMSNILSILLFVPNSI-
P.chrysogenum|gb|AFD95969.1           LSITISILTLIILLFMFMPNETLHLSNILAIILFIPGNI-
A.terreus|gb|AFD96064.1               LSITISLLTLIILLFMFMPNEWLHMSNILSIVLFVPSNI-
A.oryzae|gb|AFD96008.1                LSITISILTLIILLFMFMPNEWLHMTNILSIILFVPSSI-
A.flavus|gb|AFD96049.1                LSITISILTLIILLFMFMPNEWLHMTNILSIILFVPSSI-
A.clavatus|gb|AFD96032.1              LTITISILTLIILLFMFMPNEWLHMSNILSIVLFVPSNI-
N.fischeri|gb|AFD95953.1              LSITISILTLIILLFMVMPNEWLHISNILSIVLFVPGSI-
A.fumigatusA1163|gb|AFE02849.1        LSITISILTLIILLFMVMPNEWLHISNILSIVLFVPGSI-
A.fumigatusAF293|gb|AFE02869.1        LSITISILTLIILLFMVMPNEWLHISNILSIVLFVPGSI-
A_fumigatusAF210|gb|AFE02889.1        LSITISILTLIILLFMVMPNEWLHISNILSIVLFVPGSI-
                                      :::***:***:****:.**** *:::***:*:**:*..* 


10. NADH dehydrogenase subunit 3 (nad3)

T.stipitatus|gb|AFD95927.1            MTTTTFFLFLIPILAVILLSVNLILSPHNSYLEKDSAFECGFHSFLGQNRTQFSISFFIF
P.marneffeiATCC18224|gb|AFD95990      MTTTTFFLFLIPVLAVILLAVNLILSPHNSYIEKDSAFECGFHSFLGQNRTQFSISFFIF
P.chrysogenum|gb|AFD95965.1           MTTTTFFLFLIPVLGIILLLVNLILSPHNPYQEKDSAFECGFHSFLGQNRTQFSISFFIF
A.terreus|gb|AFD96060.1               MTTTTFFLFLIPILAIILLAVNLILSPHNPYQEKDSAFECGFHSFLGQNRTQFSISFFIF
A.oryzae|gb|AFD96004.1                MTTTTFFLFLIPVLAIILLAVNLILSPHNPYQEKDSAFECGFHSFLGQNRTQFSISFFIF
A.flavus|gb|AFD96045.1                MTTTTFFLFLIPVLAIILLAVNLILSPHNPYQEKDSAFECGFHSFLGQNRTQFSISFFIF
A.clavatus|gb|AFD96027.1              MTTTTFFLFLIPVLAIILLAVNLILSPHNPYQEKDSAFECGFHSFLGQNRTQFSISFFIF
N.fischeri|gb|AFD95949.1              MTTTTFFLFLIPVLAIILLAVNLILSPHNPYQEKDSAFECGFHSFLGQNRTQFSISFFIF
A.fumigatusA1163|gb|AFE02845.1        MTTTTFFLFLIPVLAIILLAVNLILSPHNPYQEKDSAFECGFHSFLGQNRTQFSISFFIF
A.fumigatusAF293|gb|AFE02865.1        MTTTTFFLFLIPVLAIILLAVNLILSPHNPYQEKDSAFECGFHSFLGQNRTQFSISFFIF
A_fumigatusAF210|gb|AFE02885.1        MTTTTFFLFLIPVLAIILLAVNLILSPHNPYQEKDSAFECGFHSFLGQNRTQFSISFFIF
                                      ************:*.:*** *********.* ****************************

T.stipitatus|gb|AFD95927.1            ALLFLLFDLEILLVYPYIVSAYTNGIYGLSVMLLFFLVLTLGFAFELGKNALKIESRQVH
P.marneffeiATCC18224|gb|AFD95990      ALLFLLFDLEILLVYPYIVSAYTNGIYGLSIMLLFFLVLTLGFAFELGKNALKIESRQVH
P.chrysogenum|gb|AFD95965.1           ALLFLLFDLEILLIYPYVVSAYTNGIYGLLIMIVFFLVLTLGFAFELGKNALKIESRQVF
A.terreus|gb|AFD96060.1               ALLFLLFDLEILLVYPYVVSAYTNGIYGLVIMLVFFLVLTLGFAFELGKNALKIESRQAF
A.oryzae|gb|AFD96004.1                ALLFLLFDLEILLVYPYVVSAYTNGIYGLVIMLVFFLVLTLGFAFELGKNALKIESRQGY
A.flavus|gb|AFD96045.1                ALLFLLFDLEILLVYPYVVSAYTNGIYGLVIMLVFFLVLTLGFAFELGKNALKIESRQGY
A.clavatus|gb|AFD96027.1              ALLFLLFDLEILLVYPYVVSAYTNGVYGLVIMLVFFLVLTLGFAFELGKNALKIESRQVY
N.fischeri|gb|AFD95949.1              ALLFLLFDLEILLVYPYVVSAYTNGVYGLVIMLVFFLVLTLGFAFELGKNALKIESRQVF
A.fumigatusA1163|gb|AFE02845.1        ALLFLLFDLEILLVYPYVVSAYTNGIYGLVIMLVFFLVLTLGFAFELGKNALKIESRQVF
A.fumigatusAF293|gb|AFE02865.1        ALLFLLFDLEILLVYPYVVSAYTNGIYGLVIMLVFFLVLTLGFAFELGKNALKIESRQVF
A_fumigatusAF210|gb|AFE02885.1        ALLFLLFDLEILLVYPYVVSAYTNGIYGLVIMLVFFLVLTLGFAFELGKNALKIESRQVF
                                      *************:***:*******:*** :*::************************ .

T.stipitatus|gb|AFD95927.1            NLDYKLWNGYSLIYS
P.marneffeiATCC18224|gb|AFD95990      NLDYKLWNGYSLIYS
P.chrysogenum|gb|AFD95965.1           NFNIKSWNGYSLIYK
A.terreus|gb|AFD96060.1               NFNYKSWSGYSLIYS
A.oryzae|gb|AFD96004.1                NFNYKSWSGYSLIYN
A.flavus|gb|AFD96045.1                NFNYKSWSGYSLIYN
A.clavatus|gb|AFD96027.1              NFNYKSWNGYSLIYN
N.fischeri|gb|AFD95949.1              NFNYKSWNGYSLIYS
A.fumigatusA1163|gb|AFE02845.1        NFNYKSWNGYSLIYS
A.fumigatusAF293|gb|AFE02865.1        NFNYKSWNGYSLIYS
A_fumigatusAF210|gb|AFE02885.1        NFNYKSWNGYSLIYS
                                      *:: * *.******.


11. NADH dehydrogenase subunit 4 (nad4)

T.stipitatus|gb|AFD95911.1            MSLLLLLIPLIGISFIVLESNYGLHL-ANLKIKSIGLITSIINLIISLFMFITFDFSGKQ
P.marneffeiATCC18224|gb|AFD95974      MSLLLLLTPLIGISFVVLESNYGLHL-ANLKIKSIGLITSIINLIISLFMFIIFDFSGKH
P.chrysogenum|gb|AFD95956.1           MSLLLLLIPLIGISLVTIETNYGLSIVNNIKIKSIALTTTIINLIVSLIMFILFDFSSKQ
A.clavatus|gb|AFD96016.1              MSLLLLLIPLVGIGLVTIEANYGLTLINNIRIKSIALITSIVNLVVSLVMFILFDFSSKQ
N.fischeri|gb|AFD95935.1              MSLLLLLIPLVGIGLVTIEANYGLSLINNIRIKSIALITSIVNLVVSLIMFILFDFSSKQ
A.fumigatusA1163|gb|AFE02833.1        MSLLLLLIPLIGIGLVTIEANYGLSLINNIRIKSIALITSIVNLVVSLIMFILFDFSSKQ
A.fumigatusAF293|gb|AFE02852.1        MSLLLLLIPLIGIGLVTIEANYGLSLINNIRIKSIALITSIVNLVVSLIMFILFDFSSKQ
A_fumigatusAF210|gb|AFE02872.1        MSLLLLLIPLIGIGLVTIEANYGLSLINNIRIKSIALITSIVNLVVSLIMFILFDFSSKQ
A.oryzae|gb|AFD96012.1                MSLLLLLIPLIGVGLVTVEANYGLSLINNIRIKSIALTTSIVNLIVSLVMFILFDFSSKQ
A.flavus|gb|AFD96036.1                MSLLLLLIPLIGVGLVTVEANYGLSLINNIRIKSIALTTSIVNLIVSLVMFILFDFSSKQ
A.terreus|gb|AFD96052.1               MSLLLLLIPLIGIGLVTVEANYGLSLINNIRIKSIALLTSIFNLIVSLVMFILFDFSGKQ
                                      ******* **:*:.::.:*:**** :  *:.****.* *:*.**::**.*** ****.*:

T.stipitatus|gb|AFD95911.1            FQFIEEQYKINYFDIYLGVDGLSIYFVLLTTIIMPIALLSNWNSIQSKNILSFVVIILLL
P.marneffeiATCC18224|gb|AFD95974      FQFIEEQYKINYFDIYLGVDGLSIYFVLLTTIIMPIALLSNWNSIQSKNILSFVVIILLL
P.chrysogenum|gb|AFD95956.1           FQFIEEHYQVSYFDVYLGVDGLSIYFILLTTIIMPVAILSNWNSIQSKNVLSFVVIMLLL
A.clavatus|gb|AFD96016.1              FQFIEEHYQISYFDVYLGVDGLSIYFVLLTTIIMPIAILSNWNSIQSQNVLSFVVIMLLL
N.fischeri|gb|AFD95935.1              FQFIEEHYQISYFDIYLGVDGLSIYFVLLTTIIMPIAILSNWNSIQSQNVLSFVVIMLLL
A.fumigatusA1163|gb|AFE02833.1        FQFIEEHYQISYFDIYLGVDGLSIYFVLLTTIIMPIAILSNWNSIQSQNVLSFVVIMLLL
A.fumigatusAF293|gb|AFE02852.1        FQFIEEHYQISYFDIYLGVDGLSIYFVLLTTIIMPIAILSNWNSIQSQNVLSFVVIMLLL
A_fumigatusAF210|gb|AFE02872.1        FQFIEEHYQISYFDIYLGVDGLSIYFVLLTTIIMPIAILSNWNSIQSQNVLSFVVIMLLL
A.oryzae|gb|AFD96012.1                FQFIEEHYQISYFDIYLGVDGLSIYFVLLTTIIMPIAILSNWNSIKSQNVLSFVVIMLLL
A.flavus|gb|AFD96036.1                FQFIEEHYQISYFDIYLGVDGLSIYFVLLTTIIMPIAILSNWNSIKSQNVLSFVVIMLLL
A.terreus|gb|AFD96052.1               FQFIEEHYQISYFDIYLGVDGLSIYFVLLTTIIMPIAILSNWNSIQSQNVLSFVVIMLLL
                                      ******:*::.***:***********:********:*:*******:*:*:******:***

T.stipitatus|gb|AFD95911.1            ESLLLAVFLVLDILLFYIFFESILPPLFLLIGLFGSNNKVRASFYLFLYTLFGSLFMLLS
P.marneffeiATCC18224|gb|AFD95974      ETLLLGVFLVLDILLFYIFFESILPPLFLLIGLFGSSNKVRASFYLFLYTLLGSLFMLLS
P.chrysogenum|gb|AFD95956.1           ETLLLAVFLVLDVLLFYIFFESILPPLFLLIGLFGSSNKVRASFYLFLYTLLGSLFMLLS
A.clavatus|gb|AFD96016.1              ETLLLAVFLVLDVLLFYIFFESILPPLFLLIGLFGSSNKVRASFYLFLYTLLGSLFMLLS
N.fischeri|gb|AFD95935.1              ETLLLAVFLVLDVLLFYIFFESILPPLFLLIGLFGSSNKVRASFYLFLYTLLGSLFMLLS
A.fumigatusA1163|gb|AFE02833.1        ETLLLAVFLVLDVLLFYIFFESILPPLFLLIGLFGSSNKVRASFYLFLYTLLGSLFMLLS
A.fumigatusAF293|gb|AFE02852.1        ETLLLAVFLVLDVLLFYIFFESILPPLFLLIGLFGSSNKVRASFYLFLYTLLGSLFMLLS
A_fumigatusAF210|gb|AFE02872.1        ETLLLAVFLVLDVLLFYIFFESILPPLFLLIGLFGSSNKVRASFYLFLYTLLGSLFMLLS
A.oryzae|gb|AFD96012.1                ESLLLAVFLVLDVLLFYIFFESILPPLFLLIGLFGSSNKVRASFYLFLYTLLGSLFMLLS
A.flavus|gb|AFD96036.1                ESLLLAVFLVLDVLLFYIFFESILPPLFLLIGLFGSSNKVRASFYLFLYTLLGSLFMLLS
A.terreus|gb|AFD96052.1               ESLLLAVFLVLDVLLFYIFFESILPPLFLLIGLFGSSNKVRASFYLFLYTLLGSLFMLLS
                                      *:***.******:***********************.**************:********

T.stipitatus|gb|AFD95911.1            IITMASIMGTTDFDALFKTNFEYTTQLFLFYGIFLSFAVKTPTIFLNTWLLKAHVESPLS
P.marneffeiATCC18224|gb|AFD95974      IITMASIMGTTDFDALFKTNFEYTTQLFLFYGIFIAFAVKTPTIFLNTWLLKAHVESPLS
P.chrysogenum|gb|AFD95956.1           IIVMSSIMGTTDFDALSKANFSYITQLFLFYGIFIAFAVKTPVIFLNTWLLKAHVESPLS
A.clavatus|gb|AFD96016.1              IITMSSIMGTTDFDALSKANFSYVTQLFLFYGIFIAFAVKTPVIFLNTWLLKAHVESPLS
N.fischeri|gb|AFD95935.1              IIAMSSIMGTTDFDALSKANFSYVTQLFLFYGIFIAFAVKTPVIFLNTWLLKAHVESPLS
A.fumigatusA1163|gb|AFE02833.1        IIAMSSIMGTTDFDALSKANFSYVTQLFLFYGIFIAFAVKTPVIFLNTWLLKAHVESPLS
A.fumigatusAF293|gb|AFE02852.1        IIAMSSIMGTTDFDALSKANFSYVTQLFLFYGIFIAFAVKTPVIFLNTWLLKAHVESPLS
A_fumigatusAF210|gb|AFE02872.1        IIAMSSIMGTTDFDALSKANFSYVTQLFLFYGIFIAFAVKTPVIFLNTWLLKAHVESPLS
A.oryzae|gb|AFD96012.1                IIGMSSIMGTTDFDALSKANFNYITQLFLFYGIFIAFAVKTPVIFLNTWLLKAHVESPLS
A.flavus|gb|AFD96036.1                IIGMSSIMGTTDFDALSKANFNYITQLFLFYGIFIAFAVKTPVIFLNTWLLKAHVESPLS
A.terreus|gb|AFD96052.1               IVVMSSIMGTTDFDALSKANFSYITQLFLFYGIFIAFAVKTPVIFLNTWLLKAHVESPLS
                                      *: *:*********** *:**.* **********::******.*****************

T.stipitatus|gb|AFD95911.1            GSIILAGIVLKLSLYGIFRLILPLLPKASLNYTFIVYVIGVVTIIYASFSTLRTIDIKEL
P.marneffeiATCC18224|gb|AFD95974      GSIILAGIVLKLSLYGIFRLILPLLPKASLNYTFIVYVIGVVTIIYASFSTLRTIDVKEL
P.chrysogenum|gb|AFD95956.1           GSIILAGIVLKLSLYGIFRLMLPLLPKASLNFTYIIYVIGVITIIYASFSTLRTIDIKEL
A.clavatus|gb|AFD96016.1              GSIILAGIVLKLTLYGIFRLILPLLPKASLNYTYIIYVIGVITIIYASFSTLRTIDIKEL
N.fischeri|gb|AFD95935.1              GSIILAGIVLKLSLYGIFRLMLPLLPKASLNYTYIIYVIGVITIIYASFSTLRTIDIKEL
A.fumigatusA1163|gb|AFE02833.1        GSIILAGIVLKLSLYGIFRLMLPLLPKASLNYTYIIYVIGVITIIYASFSTLRTIDIKEL
A.fumigatusAF293|gb|AFE02852.1        GSIILAGIVLKLSLYGIFRLMLPLLPKASLNYTYIIYVIGVITIIYASFSTLRTIDIKEL
A_fumigatusAF210|gb|AFE02872.1        GSIILAGIVLKLSLYGIFRLMLPLLPKASLNYTYIIYVIGVITIIYASFSTLRTIDIKEL
A.oryzae|gb|AFD96012.1                GSIILAGIVLKLSLYGIFRLMLPLLPKASINYTYVIYVIGVITILYASFSTLRTIDIKEL
A.flavus|gb|AFD96036.1                GSIILAGIVLKLSLYGIFRLMLPLLPKASINYTYVIYVIGVITILYASFSTLRTIDIKEL
A.terreus|gb|AFD96052.1               GSIILAGIVLKLSLYGIFRLMLPLLPKASINYTYIIYVIGVITILYASFSTLRTIDIKEL
                                      ************:*******:********:*:*:::*****:**:***********:***

T.stipitatus|gb|AFD95911.1            IAYSSVSHAAVYLLGAFSNTIQGIEGAITLGLAHGFVSSGLFICAGGILYDRSSTRLITY
P.marneffeiATCC18224|gb|AFD95974      IAYSSVSHAAVYLLGAFSNTIQGIEGAIALGLAHGFVSSGLFICAGGILYDRSSTRLITY
P.chrysogenum|gb|AFD95956.1           IAYSSVSHAAVYLIGAFSNTIQGIEGAIVLGLAHGFVSPALFICVGGILYDRSSTRLITY
A.clavatus|gb|AFD96016.1              IAYSSVSHAAVYLIGAFSNTIQGIEGSIVLGLAHGFVSSGLFICAGGVLYDRSSTRLITY
N.fischeri|gb|AFD95935.1              IAYSSVSHAAVYLIGAFSNTIQGIEGSILLGLAHGFVSSGLFICAGGVLYDRSSTRLITY
A.fumigatusA1163|gb|AFE02833.1        IAYSSVSHAAVYLIGAFSNTIQGIEGSILLGLAHGFVSSGLFICAGGVLYDRSSTRLITY
A.fumigatusAF293|gb|AFE02852.1        IAYSSVSHAAVYLIGAFSNTIQGIEGSILLGLAHGFVSSGLFICAGGVLYDRSSTRLITY
A_fumigatusAF210|gb|AFE02872.1        IAYSSVSHAAVYLIGAFSNTIQGIEGSILLGLAHGFVSSGLFICAGGVLYDRSSTRLITY
A.oryzae|gb|AFD96012.1                IAYSSVSHAAVYLIGAFSNTIQGIEGSIVLGLAHGFVSSGLFICAGGILYDRSSTRLITY
A.flavus|gb|AFD96036.1                IAYSSVSHAAVYLIGAFSNTIQGIEGSIVLGLAHGFVSSGLFICAGGILYDRSSTRLITY
A.terreus|gb|AFD96052.1               IAYSSVSHAAVYLIGAFSNTIQGIEGSIALGLAHGFVSSGLFICAGGILYDRSSTRLITY
                                      *************:************:* *********..****.**:************

T.stipitatus|gb|AFD95911.1            YRGMGQIMPIFSILFFILSLGNCGVPLTLNFLGEFMSIYGVFERMPILGILASSSIVFSA
P.marneffeiATCC18224|gb|AFD95974      YRGMGQIMPIFSILFFILSLGNCGVPLTLNFLGEFMSIYGVFERMPILGILASSSIVFSA
P.chrysogenum|gb|AFD95956.1           YRGMAQIMPIFSILFFILCLGNSGTPLTFNFIGEFMSLYGAFERMPILGILASTSIVLSA
A.clavatus|gb|AFD96016.1              YRGMAQVMPIFSILFFILGLGNSGTPLTLNFIGEFMSLYGVFERMPILGVLASSSIVFAA
N.fischeri|gb|AFD95935.1              YRGMAQVMPIFSVLFFILGLGNSGTPLTLNFLGEFMSLYGVFERMPILGVLASTSIVFSA
A.fumigatusA1163|gb|AFE02833.1        YRGMAQVMPIFSVLFFILGLGNSGTPLTLNFLGEFMSLYGVFERMPILGVLASTSIVFSA
A.fumigatusAF293|gb|AFE02852.1        YRGMAQVMPIFSVLFFILGLGNSGTPLTLNFLGEFMSLYGVFERMPILGVLASTSIVFSA
A_fumigatusAF210|gb|AFE02872.1        YRGMAQVMPIFSVLFFILGLGNSGTPLTLNFLGEFMSLYGVFERMPILGVLASTSIVFSA
A.oryzae|gb|AFD96012.1                YRGMAQVMPIFSVLFFILALGNSGTPLTLNFLGEFMSLYGVFERMPILGVLASTSIVFSA
A.flavus|gb|AFD96036.1                YRGMAQVMPIFSVLFFILALGNSGTPLTLNFLGEFMSLYGVFERMPILGVLASTSIVFSA
A.terreus|gb|AFD96052.1               YRGMAQVMPIFSVLFFILALGNSGTPLTLNFIGEFMSLYGVFERMPILGVLASTSIVFSA
                                      ****.*:*****:***** ***.*.***:**:*****:**.********:***:***::*

T.stipitatus|gb|AFD95911.1            AYTIFMYNRIAFGGSYSIFFKENLRDVNKREFIMLLIFVILTVLFGIYPSPILDGLHYSV
P.marneffeiATCC18224|gb|AFD95974      AYTIFMYNRIAFGGSYSIFFKENLRDVNKREFIMLLIFVILTVLFGIYPSPILDGLHYSV
P.chrysogenum|gb|AFD95956.1           AYTIFMYNRIAFGGSYSVYFVENIGDVTRREFILLLVFVVFTVLFGIYPAPILDGLHYSV
A.clavatus|gb|AFD96016.1              AYTIFMYNRIVFGGSYSLYFVENIGDVTRREFIMLLVFVILTVLFGIYPAPILDGLHYSV
N.fischeri|gb|AFD95935.1              AYTIFMYNRIVFGGSYSIYFVENIGDVTRREFIMLLVFVILTVLFGIYPAPILDGLHYSV
A.fumigatusA1163|gb|AFE02833.1        AYTIFMYNRIVFGGSYSIYFVENIGDVTRREFIMLLVFVILTVLFGIYPAPILDGLHYSV
A.fumigatusAF293|gb|AFE02852.1        AYTIFMYNRIVFGGSYSIYFVENIGDVTRREFIMLLVFVILTVLFGIYPAPILDGLHYSV
A_fumigatusAF210|gb|AFE02872.1        AYTIFMYNRIVFGGSYSIYFVENIGDVTRREFIMLLVFVILTVLFGIYPAPILDGLHYSV
A.oryzae|gb|AFD96012.1                AYTIFMYNRIVFGGSYSLYFVENIGDVTRREFIMLLVFVILTVLFGIYPAPILDGLHYSV
A.flavus|gb|AFD96036.1                AYTIFMYNRIVFGGSYSLYFVENIGDVTRREFIMLLVFVILTVLFGIYPAPILDGLHYSV
A.terreus|gb|AFD96052.1               AYTIFMYNRIVFGGSYSIYFVENIGDVTRREFVMLLVFVILTVLFGIYPAPILDGLHYSV
                                      **********.******::* **: **..***::**:**::********:**********

T.stipitatus|gb|AFD95911.1            SSLIYNIN
P.marneffeiATCC18224|gb|AFD95974      SSLIYNIN
P.chrysogenum|gb|AFD95956.1           SSLIYNIN
A.clavatus|gb|AFD96016.1              SSLIYSIN
N.fischeri|gb|AFD95935.1              SSLIYSIN
A.fumigatusA1163|gb|AFE02833.1        SSLIYSIN
A.fumigatusAF293|gb|AFE02852.1        SSLIYSIN
A_fumigatusAF210|gb|AFE02872.1        SSLIYSIN
A.oryzae|gb|AFD96012.1                SSLIYNVN
A.flavus|gb|AFD96036.1                SSLIYNVN
A.terreus|gb|AFD96052.1               SSLIYSVN
                                      *****.:*


12. NADH dehydrogenase subunit 4L (nad4L)

P.chrysogenum|gb|AFD95967.1           MNFSIFLFVIGILGFVLNRKNIILMLISIEIMLLSATFLILISSLSFDDILGQTFAVYIL
A.terreus|gb|AFD96062.1               MNFSILLFLIGILGFVLNRKNIIMMLISIEIMLLSITFLILISSLSFDDILGQTFAIYII
A.clavatus|gb|AFD96030.1              MNFSIFLFLIGILGFVLNKKNIILMLISIEIMLLSITFLILISSLSFDDILGQTFAIYVI
T.stipitatus|gb|AFD95929.1            MNFSIFLFLIGILGFVLNRKNIILMLISIEIMLLAITFLILISSFNFDDILGQTFAIYII
P.marneffeiATCC18224|gb|AFD95992      MNFSIFLFLIGILGFVLNRKNIILMLISIEIMLLAITFLILISSFNFDDILGQTFAIYII
N.fischeri|gb|AFD95951.1              MNFSIFLFLIGILGFVLNRKNIILMLISIEIMLLSITFLILISSLSFDDILGQTFAIYII
A.oryzae|gb|AFD96006.1                MNFSIFLFLIGILGFVLNRKNIILMLISIEIMLLSITFLILISSLSFDDILGQTFAIYII
A.flavus|gb|AFD96047.1                MNFSIFLFLIGILGFVLNRKNIILMLISIEIMLLSITFLILISSLSFDDILGQTFAIYII
A.fumigatusA1163|gb|AFE02847.1        MNFSIFLFLIGILGFVLNRKNIILMLISIEIMLLSITFLILISSLSFDDILGQTFAIYII
A.fumigatusAF293|gb|AFE02867.1        MNFSIFLFLIGILGFVLNRKNIILMLISIEIMLLSITFLILISSLSFDDILGQTFAIYII
A_fumigatusAF210|gb|AFE02887.1        MNFSIFLFLIGILGFVLNRKNIILMLISIEIMLLSITFLILISSLSFDDILGQTFAIYII
                                      *****:**:*********.****:**********: ********:.**********:*::

P.chrysogenum|gb|AFD95967.1           TIAGAESAIGLGILVAYYRLRGSITIQYK
A.terreus|gb|AFD96062.1               TIAGAESAIGLGILVAYYRLRGSIAIQYR
A.clavatus|gb|AFD96030.1              TIAGAESAIGLGILIAYYRLRGSISIQYK
T.stipitatus|gb|AFD95929.1            TIAGAESAIGLGILVAYYRLRGSISIQYK
P.marneffeiATCC18224|gb|AFD95992      TIAGAESAIGLGILVAYYRLRGSISIQYK
N.fischeri|gb|AFD95951.1              TIAGAESAIGLGILVAYYRLRGSISIQYK
A.oryzae|gb|AFD96006.1                TIAGAESAIGLGILVAYYRLRGSISIQYK
A.flavus|gb|AFD96047.1                TIAGAESAIGLGILVAYYRLRGSISIQYK
A.fumigatusA1163|gb|AFE02847.1        TIAGAESAIGLGILVAYYRLRGSISIQYK
A.fumigatusAF293|gb|AFE02867.1        TIAGAESAIGLGILVAYYRLRGSISIQYK
A_fumigatusAF210|gb|AFE02887.1        TIAGAESAIGLGILVAYYRLRGSISIQYK
                                      **************:*********:***.


13. NADH dehydrogenase subunit 5 (nad5)

T.stipitatus|gb|AFD95930.1            MYLTLIILPLLGSISSGFFGRKIGISGSHIITCSSVILTTLLAILAFIEVGMNNIPVTID
P.marneffeiATCC18224|gb|AFD95993      MYLTLIVLPLLGSISSGFFGRKIGVSGSHIITCSSVILTTLLALLAFIEVGINNIPVTID
P.chrysogenum|gb|AFD95968.1           MYLTLIILPLLGSIVSGFFGRKVGITGSHIITCGSVITTTLLAIIAFFEVGFNNIPVTIN
A.oryzae|gb|AFD96007.1                MYLTLIILPLLGSIVSGFFGRKVGVSGAHLITCTSVITTTFLAILAFFEVGFNNIPVTIH
A.flavus|gb|AFD96048.1                MYLTLIILPLLGSIVSGFFGRKVGVSGAHLITCTSVITTTFLAILAFFEVGFNNIPVTIH
A.terreus|gb|AFD96063.1               MYLTLIVLPLLGSIVSGFFGRKVGVSGAHIITCASVITTTFLAILAFFEVGFNNIPVTIN
A.clavatus|gb|AFD96031.1              MYLTLIILPLLGSILSGFFGRKVGVTGAHLITCTSVITTTFLAILAFFEVGFNNIPVTIN
N.fischeri|gb|AFD95952.1              MYLTLIILPLLGSIISGFFGRKVGVTGAHIITCTSVITTTFLAILAFFEVGFNNIPVTIN
A.fumigatusA1163|gb|AFE02848.1        MYLTLIILPLLGSIISGFFGRKVGVRGAHIITCTSVITTTFLAILAFFEVGFNNIPVTIN
A.fumigatusAF293|gb|AFE02868.1        MYLTLIILPLLGSIISGFFGRKVGVRGAHIITCTSVITTTFLAILAFFEVGFNNIPVTIN
A_fumigatusAF210|gb|AFE02888.1        MYLTLIILPLLGSIISGFFGRKVGVRGAHIITCTSVITTTFLAILAFFEVGFNNIPVTIN
                                      ******:******* *******:*: *:*:*** *** **:**::**:***:******* 

T.stipitatus|gb|AFD95930.1            VARWIDAEALNVLWSFKFDSLTVSMLLPVLIVSSLVHIYSISYMSHDPHNQRFFSYLSLF
P.marneffeiATCC18224|gb|AFD95993      VARWIDAEALNVMWSFKFDSLTVSMLIPVLIVSSLVHIYSISYMSHDPHNQRFFSYLSLF
P.chrysogenum|gb|AFD95968.1           IARWVDVESLYVLWNFRFDSLTVSMLIPVLIVSSLVHIYSISYMSHDPHNQRFFSYLSLF
A.oryzae|gb|AFD96007.1                VARWIDVESLNVLWNFRFDSLTVSMLLPVLIVSSLVHVYSISYMSHDPHNQRFFSYLSLF
A.flavus|gb|AFD96048.1                VARWIDVESLNVLWNFRFDSLTVSMLLPVLIVSSLVHVYSISYMSHDPHNQRFFSYLSLF
A.terreus|gb|AFD96063.1               VARWLDVESLYVLWNFRFDSLTVSMLLPVLIVSSLVHVYSISYMSHDPHNQRFFSYLSLF
A.clavatus|gb|AFD96031.1              VARWIDVESLYVLWNFRFDSLTVSMLLPVLIVSSLVHVYSISYMSHDPHNQRFFSYLSLF
N.fischeri|gb|AFD95952.1              VARWVDVESLYVLWNFRFDSLTVSMLLPVLIVSSLVHVYSISYMSHDPHNQRFFSYLSLF
A.fumigatusA1163|gb|AFE02848.1        VARWVDVESLYVLWNFRFDSLTVSMLLPVLIVSSLVHVYSISYMSHDPHNQRFFSYLSLF
A.fumigatusAF293|gb|AFE02868.1        VARWVDVESLYVLWNFRFDSLTVSMLLPVLIVSSLVHVYSISYMSHDPHNQRFFSYLSLF
A_fumigatusAF210|gb|AFE02888.1        VARWVDVESLYVLWNFRFDSLTVSMLLPVLIVSSLVHVYSISYMSHDPHNQRFFSYLSLF
                                      :***:*.*:* *:*.*.*********:**********:**********************

T.stipitatus|gb|AFD95930.1            TFMMIILVTGNNYLLMFVGWEGVGICSYLLVNFWFTRIAANQSSISALLTNRVGDCFLTI
P.marneffeiATCC18224|gb|AFD95993      TFMMIILVTGNNYLLMFVGWEGVGICSYLLINFWFTRIAANQSSISALLTNRVGDCFLTI
P.chrysogenum|gb|AFD95968.1           TFMMIILVTGNNYLIMFVGWEGVGVCSYLLVNFWFTRIAANQSSLSALLTNRVGDCLLTV
A.oryzae|gb|AFD96007.1                TFMMIILVTGNNFLIMFVGWEGVGVCSYLLVNFWFTRIAANQSSLSAILTNRVGDTLLTV
A.flavus|gb|AFD96048.1                TFMMIILVTGNNFLIMFVGWEGVGVCSYLLVNFWFTRIAANQSSLSAILTNRVGDTLLTV
A.terreus|gb|AFD96063.1               TFMMIILVTGNNYLIMFVGWEGVGVCSYLLVNFWFTRIAANQSSLSALLTNRVGDTLLTV
A.clavatus|gb|AFD96031.1              TFMMIILVTGNNYLIMFVGWEGVGVCSYLLVNFWFTRIAANQSSLSAILTNRVGDCLLTV
N.fischeri|gb|AFD95952.1              TFMMIILVTGNNYLIMFVGWEGVGVCSYLLVNFWFTRIAANQSSLSALLTNRVGDCLLTV
A.fumigatusA1163|gb|AFE02848.1        TFMMIILVTGNNYLIMFVGWEGVGVCSYLLVNFWFTRIAANQSSLSALLTNRVGDCLLTV
A.fumigatusAF293|gb|AFE02868.1        TFMMIILVTGNNYLIMFVGWEGVGVCSYLLVNFWFTRIAANQSSLSALLTNRVGDCLLTV
A_fumigatusAF210|gb|AFE02888.1        TFMMIILVTGNNYLIMFVGWEGVGVCSYLLVNFWFTRIAANQSSLSALLTNRVGDCLLTV
                                      ************:*:*********:*****:*************:**:******* :**:

T.stipitatus|gb|AFD95930.1            GIFAMLWSFGNIDYNLIFSLAPYYNDNIITMIGICLVIGATAKSSQVGLHIWLPQAMEGP
P.marneffeiATCC18224|gb|AFD95993      GIFAMLWSFGNIDYNLIFSLAPYYNENIITMIGICLVIGATAKSSQVGLHIWLPQAMEGP
P.chrysogenum|gb|AFD95968.1           GMFTIIWSFGNLDYSTVFALAPYYNETIITIVGICLLIGATAKSSQVGLHIWLPQAMEGP
A.oryzae|gb|AFD96007.1                GMFAILWSFGNIDYGTVFALAPYYNETIITIIGICLLIGATAKSSQVGLHIWLPQAMEGP
A.flavus|gb|AFD96048.1                GMFAILWSFGNIDYGTVFALAPYYNETIITIIGICLLIGATAKSSQVGLHIWLPQAMEGP
A.terreus|gb|AFD96063.1               GMFAILWSFGNIDYSTVFALAPYYNENIITIIGICLLIGATAKSSQVGLHIWLPQAMEGP
A.clavatus|gb|AFD96031.1              GMFAILWSFGNIDYSTVFALAPYYNETIITIIGICLLIGATAKSSQVGLHIWLPQAMEGP
N.fischeri|gb|AFD95952.1              GMFAILWSFGNIDYSTVFALAPYYNETIITIIGICLLIGATAKSSQVGLHIWLPQAMEGP
A.fumigatusA1163|gb|AFE02848.1        GMFAILWSFGNIDYSTVFALAPYYNETIITIIGICLLIGATAKSSQVGLHIWLPQAMEGP
A.fumigatusAF293|gb|AFE02868.1        GMFAILWSFGNIDYSTVFALAPYYNETIITIIGICLLIGATAKSSQVGLHIWLPQAMEGP
A_fumigatusAF210|gb|AFE02888.1        GMFAILWSFGNIDYSTVFALAPYYNETIITIIGICLLIGATAKSSQVGLHIWLPQAMEGP
                                      *:*:::*****:**. :*:******:.***::****:***********************

T.stipitatus|gb|AFD95930.1            TPVSALIHAATMVTAGVYLLMRSSPLIEYSSTVLIICLWLGAITTVFSSLIGLFQQDIKK
P.marneffeiATCC18224|gb|AFD95993      TPVSALIHAATMVTAGVYLLMRSSPLIEYSSTVLIICLWLGAITTVFSSLIGLFQQDIKK
P.chrysogenum|gb|AFD95968.1           TPVSALIHAATMVTAGVYLLMRSSPLIEYSSTVLVLCLWLGAITTVFSSLIGLFQQDIKK
A.oryzae|gb|AFD96007.1                TPVSALIHAATMVTAGVYLLMRSSPLIEYSSTVLVLCLWLGAITTVFSSLIGLFQQDIKK
A.flavus|gb|AFD96048.1                TPVSALIHAATMVTAGVYLLMRSSPLIEYSSTVLVLCLWLGAITTVFSSLIGLFQQDIKK
A.terreus|gb|AFD96063.1               TPVSALIHAATMVTAGVYLLMRSSPLIEYSSTVLVLCLWLGAITTVFSSLIGLFQQDIKK
A.clavatus|gb|AFD96031.1              TPVSALIHAATMVTAGVYLLMRSSPLIEYSSTVLVLCLWLGAITTVFSSLIGLFQQDIKK
N.fischeri|gb|AFD95952.1              TPVSALIHAATMVTAGVYLLMRSSPLIEYSSTVLVLCLWLGAITTVFSSLIGLFQQDIKK
A.fumigatusA1163|gb|AFE02848.1        TPVSALIHAATMVTAGVYLLMRSSPLIEYSSTVLVLCLWLGAITTVFSSLIGLFQQDIKK
A.fumigatusAF293|gb|AFE02868.1        TPVSALIHAATMVTAGVYLLMRSSPLIEYSSTVLVLCLWLGAITTVFSSLIGLFQQDIKK
A_fumigatusAF210|gb|AFE02888.1        TPVSALIHAATMVTAGVYLLMRSSPLIEYSSTVLVLCLWLGAITTVFSSLIGLFQQDIKK
                                      **********************************::************************

T.stipitatus|gb|AFD95930.1            VIAYSTMSQLGMMVIGIGLSSYNIALFHLVNHAFYKALLFLGAGAVIHSVADNQDFRKYG
P.marneffeiATCC18224|gb|AFD95993      VIAYSTMSQLGMMVIGIGLSSYNIALFHLVNHAFYKALLFLGAGAVIHSVADNQDFRKYG
P.chrysogenum|gb|AFD95968.1           VIAYSTMSQLGMMVIAIGLSSYNLALFHLVNHAFYKALLFLGAGSVIHAVADNQDFRKYG
A.oryzae|gb|AFD96007.1                VIAYSTMSQLGMMVIAVGLSSYNLALFHLVNHAFYKALLFLGAGSVIHAVADNQDFRRYG
A.flavus|gb|AFD96048.1                VIAYSTMSQLGMMVIAVGLSSYNLALFHLVNHAFYKALLFLGAGSVIHAVADNQDFRRYG
A.terreus|gb|AFD96063.1               VIAYSTMSQLGMMVIAVGLSSYNLALFHLVNHAFYKALLFLGAGSVIHAVGDNQDFRKYG
A.clavatus|gb|AFD96031.1              VIAYSTMSQLGMMVIAVGLSSYNLALFHLVNHAFYKALLFLGAGSVIHAVGDNQDFRKYG
N.fischeri|gb|AFD95952.1              VIAYSTMSQLGMMVIAVGLSSYNLALFHLVNHAFYKALLFLGAGSVIHAVADNQDFRKYG
A.fumigatusA1163|gb|AFE02848.1        VIAYSTMSQLGMMVIAVGLSSYNLALFHLVNHAFYKALLFLGAGSVIHAVADNQDFRKYG
A.fumigatusAF293|gb|AFE02868.1        VIAYSTMSQLGMMVIAVGLSSYNLALFHLVNHAFYKALLFLGAGSVIHAVADNQDFRKYG
A_fumigatusAF210|gb|AFE02888.1        VIAYSTMSQLGMMVIAVGLSSYNLALFHLVNHAFYKALLFLGAGSVIHAVADNQDFRKYG
                                      ***************.:******:********************:***:*.******.**

T.stipitatus|gb|AFD95930.1            GLRPFLPLTYSVMLIASLSLVAVPFMTGFYSKDLILESAYGQFYLSSTIVYFIASIGAMF
P.marneffeiATCC18224|gb|AFD95993      GLRPFLPLTYSVMLIASLSLVAVPFMTGFYSKDLILESAYGQFYLSGTIVYFIATIGAMF
P.chrysogenum|gb|AFD95968.1           GLREFLPLTYSVMLIASLSLVAVPFMTGFYSKDFILESSYGQFYLSGTIVYFVATIGAMF
A.oryzae|gb|AFD96007.1                GLREFLPLTYSVMLIASLSLVAVPFMTGFYSKDFILESAYGQYYLSSTIVYFVATIGAMF
A.flavus|gb|AFD96048.1                GLREFLPLTYSVMLIASLSLVAVPFMTGFYSKDFILESAYGQYYLSSTIVYFVATIGAMF
A.terreus|gb|AFD96063.1               GLREYLPLTYSVMLIASLSLVAVPFMTGFYSKDFILESAYGQYYLSSTIVYFVATIGAMF
A.clavatus|gb|AFD96031.1              GLREFLPLTYSVMLIASLSLVAVPFMTGFYSKDFILESAYGQYYLSSTIVYFVATIGAMF
N.fischeri|gb|AFD95952.1              GLREFLPLTYSVMLIASLSLVAVPFMTGFYSKDFILESAYGQYYLSSTIVYFVATIGAMF
A.fumigatusA1163|gb|AFE02848.1        GLREFLPLTYSVMLIASLSLVAVPFMTGFYSKDFILESAYGQYYLSSTIVYFVATIGAMF
A.fumigatusAF293|gb|AFE02868.1        GLREFLPLTYSVMLIASLSLVAVPFMTGFYSKDFILESAYGQYYLSSTIVYFVATIGAMF
A_fumigatusAF210|gb|AFE02888.1        GLREFLPLTYSVMLIASLSLVAVPFMTGFYSKDFILESAYGQYYLSSTIVYFVATIGAMF
                                      *** :****************************:****:***:***.*****:*:*****

T.stipitatus|gb|AFD95930.1            TTLYSAKVLYLTFLTNPNGPLNNYKFAHEGDLFLNIPLIILAVFSIFFGFLTKDIFIGLG
P.marneffeiATCC18224|gb|AFD95993      TTLYSAKVLYLTFLTNPNGPLNNYKYAHEGDLFLNIPLIILAVFSIFFGFLTKDIFIGLG
P.chrysogenum|gb|AFD95968.1           TTLYSAKVLYLTFLANPNGPLSSYKHAHEGDIFLTLPLIILSIFSIFFGYLTKDIFIGLG
A.oryzae|gb|AFD96007.1                TTLYSAKVLYLTFLANPNGPLVSYKHAHEGDLFLTIPLIILAIFSIFFGYLTKDIFIGLG
A.flavus|gb|AFD96048.1                TTLYSAKVLYLTFLANPNGPLVSYKHAHEGDLFLTIPLIILAIFSIFFGYLTKDIFIGLG
A.terreus|gb|AFD96063.1               TTLYSAKVLYLTFLANPNGPLVSYKTAHEGDLFMTIPLIILAIFSIFFGYITKDIFIGLG
A.clavatus|gb|AFD96031.1              TTLYSAKVLYLTFLANPNGPLVNYKNAHEGDLFMTIPLIILAIFSIFFGYLTKDIFIGLG
N.fischeri|gb|AFD95952.1              TTLYSAKVLYLTFLANPNGPLVNYKHAHEGDLFMTIPLIILAIFSIFFGYLTKDIFIGLG
A.fumigatusA1163|gb|AFE02848.1        TTLYSAKVLYLTFLANPNGPLVNYKHAHEGDLFMTIPLIILAIFSIFFGYLTKDIFIGLG
A.fumigatusAF293|gb|AFE02868.1        TTLYSAKVLYLTFLANPNGPLVNYKHAHEGDLFMTIPLIILAIFSIFFGYLTKDIFIGLG
A_fumigatusAF210|gb|AFE02888.1        TTLYSAKVLYLTFLANPNGPLVNYKHAHEGDLFMTIPLIILAIFSIFFGYLTKDIFIGLG
                                      **************:****** .** *****:*:.:*****::******::*********

T.stipitatus|gb|AFD95930.1            TGFFSDNSLFIHPNHEILLDTEFAVPVLFKLLPLFFTVSLSILSILFSEFTPNLLIKFKF
P.marneffeiATCC18224|gb|AFD95993      TGFFSDNSLFIHPNHEILLDTEFAVPVLFKLLPFFFTISLSILSILYSEFTPNLLINFKF
P.chrysogenum|gb|AFD95968.1           TGFFVDNSLFIHPSHEIMLDTEFAVPTLFKLLPFIFTVSLSIISVLFSEFLPKLLINFKF
A.oryzae|gb|AFD96007.1                TGFFTDNSLFIHPSHEIMLDTEFAVPTFFKLLPFVFTVSLSVISVLLSEFLPKLLINFKF
A.flavus|gb|AFD96048.1                TGFFTDNSLFIHPSHEIMLDTEFAVPTFFKLLPFVFTVSLSVISVLLSEFLPKLLINFKF
A.terreus|gb|AFD96063.1               TGFFTDNSLFIHPSHEIMLDTEFAVPTFFKLLPFVFTVSLSILSVLLSEFLPKLLINFKF
A.clavatus|gb|AFD96031.1              TGFFTDNSLFIHPSHEIMLDTEFAVPTFFKLLPFVFTVSLSILSVLLSEFLPKLLINFKF
N.fischeri|gb|AFD95952.1              TGFFTDNSLFIHPSHEIMLDTEFAVPTFFKLLPFVFTVSLSILSVLLSEFLPKLLINFKF
A.fumigatusA1163|gb|AFE02848.1        TGFFTDNSLFIHPSHEIMLDTEFAVPTFFKLLPFVFTVSLSILSVLLSEFLPKLLINFKF
A.fumigatusAF293|gb|AFE02868.1        TGFFTDNSLFIHPSHEIMLDTEFAVPTFFKLLPFVFTVSLSILSVLLSEFLPKLLINFKF
A_fumigatusAF210|gb|AFE02888.1        TGFFTDNSLFIHPSHEIMLDTEFAVPTFFKLLPFVFTVSLSILSVLLSEFLPKLLINFKF
                                      **** ********.***:********.:*****:.**:***::*:* *** *:***:***

T.stipitatus|gb|AFD95930.1            STIGYNIFSFFNQRFYIELIYNKYIVENILTLGGQTTKSLDKGSVEYLGPYGLEKGLLNL
P.marneffeiATCC18224|gb|AFD95993      STLGYNIFSFFNQRFYIELLYNKYIVENILTLGGQTTKSLDKGSVEYLGPYGLEKGLLNL
P.chrysogenum|gb|AFD95968.1           SRFGYNIFSFFNQRFYIELFYNKYIVEGVLKLGGQTTKSLDKGSVEFLGPYGLEKGLLSL
A.oryzae|gb|AFD96007.1                SRLGYNIFSFFNQRFYIELFYNKYIVEGVLKLGGQTSKSLDKGTVELIGPYGLEKGLLAL
A.flavus|gb|AFD96048.1                SRLGYNIFSFFNQRFYIELFYNKYIVEGVLKLGGQTSKSLDKGTVELIGPYGLEKGLLAL
A.terreus|gb|AFD96063.1               SRLGYNIFSFFNQRFYIELFYNKYIVEGVLKLGGQTSKSLDKGSVELIGPYGLEKGLVSL
A.clavatus|gb|AFD96031.1              SRLGYNIFSFFNQRFYIELLYNKYIVEGVLKLGGQTSKSLDKGSVELIGPYGLEKGLLAL
N.fischeri|gb|AFD95952.1              SRLGYNIFSFFNQRFYIELFYNKYIVEGVLKLGGQTSKSLDKGSVELIGPYGLEKGLLAL
A.fumigatusA1163|gb|AFE02848.1        SRLGYNIFSFFNQRFYIELFYNKYIVEGVLKLGGQTSKSLDKGSVELIGPYGLEKGLLAL
A.fumigatusAF293|gb|AFE02868.1        SRLGYNIFSFFNQRFYIELFYNKYIVEGVLKLGGQTSKSLDKGSVELIGPYGLEKGLLAL
A_fumigatusAF210|gb|AFE02888.1        SRLGYNIFSFFNQRFYIELFYNKYIVEGVLKLGGQTSKSLDKGSVELIGPYGLEKGLLAL
                                      * :****************:*******.:*.*****:******:** :*********: *

T.stipitatus|gb|AFD95930.1            SNNINNLSTGVVTTYALYILMGLMFYITSLYFSNWDSNLLILIIFSLFVILN-----NKL
P.marneffeiATCC18224|gb|AFD95993      SNSINNLSTGVVTTYALYILMGLMFYISTLYFFNWDSNLLILIIFSLFVILN-----NKL
P.chrysogenum|gb|AFD95968.1           SNSLGKLSTGVITTYALYVLIGLMFYISLIYFSYNDNNLFILVVFTLFALLN-----NNL
A.oryzae|gb|AFD96007.1                SNSIGKLSTGIVTTYALYILIGLIFYITLLYFSYNDNNLLILVIFTLFALLNSNN--TSL
A.flavus|gb|AFD96048.1                SNSIGKLSTGIVTTYALYILIGLIFYITLLYFSYNDNNLLILVIFTLFALLNSNN--TSL
A.terreus|gb|AFD96063.1               SNSIGKLSTGIVTTYALYILIGLIFYISLLYFSYNDNNLLILVIFTLFALLGN----NTN
A.clavatus|gb|AFD96031.1              SNSIGNLSTGVVTTYALYILIGLIFYISLLYFSYNDNNLLILVIFTLFALLNNN---NIN
N.fischeri|gb|AFD95952.1              SNSIGNLSTGVVTTYALYILIGLIFYISLIYFSYNDNNLLILVIFTLFALLNSNNVNNNN
A.fumigatusA1163|gb|AFE02848.1        SNSIGNLSTGVVTTYALYILIGLIFYISLIYFSYNDNNLLILVIFTLFALLNS----NNN
A.fumigatusAF293|gb|AFE02868.1        SNSIGNLSTGVVTTYALYILIGLIFYISLIYFSYNDNNLLILVIFTLFALLNS----NNN
A_fumigatusAF210|gb|AFE02888.1        SNSIGNLSTGVVTTYALYILIGLIFYISLIYFSYNDNNLLILVIFTLFALLNS----NNN
                                      **.:.:****::******:*:**:***: :**  .*.**:**::*:**.:*.     .  

T.stipitatus|gb|AFD95930.1            FLQK
P.marneffeiATCC18224|gb|AFD95993      -LQK
P.chrysogenum|gb|AFD95968.1           TSTK
A.oryzae|gb|AFD96007.1                KETK
A.flavus|gb|AFD96048.1                KETK
A.terreus|gb|AFD96063.1               KSSN
A.clavatus|gb|AFD96031.1              KSSN
N.fischeri|gb|AFD95952.1              KSSN
A.fumigatusA1163|gb|AFE02848.1        KLSS
A.fumigatusAF293|gb|AFE02868.1        KLSS
A_fumigatusAF210|gb|AFE02888.1        KLSS
                                         .


14. NADH dehydrogenase subunit 6 (nad6)

P.chrysogenum|gb|AFD95959.1           MNNIFLLNDSITNGFRIEFVDIIYLVSILLGILTISSRNPVVSVLFLIGLFVNVAGLLIL
A.terreus|gb|AFD96055.1               MNNIFLLNDYITNGFKIEFVDVIYLLSILFGVLTIVSRNPIVSVLFLIGLFVNVAGLLIL
A.oryzae|gb|AFD95998.1                MNNIFLLNDYITNGFRIEFVDVIYLISILFGVLTIVSRNPIVSVLFLIGLFVNIAGLLIL
A.flavus|gb|AFD96039.1                MNNIFLLNDYITNGFRIEFVDVIYLISILFGVLTIVSRNPIVSVLFLIGLFVNIAGLLIL
N.fischeri|gb|AFD95938.1              MNNIFLLNDYITNGFRIEFVDMIYLISILFGVLTIVSRNPIVSVLFLIGLFVNIAGLLIL
A.fumigatusA1163|gb|AFE02836.1        MNNIFLLNDYITNGFRIEFVDMIYLISILFGVLTIVSRNPIVSVLFLIGLFVNIAGLLIL
A.fumigatusAF293|gb|AFE02855.1        MNNIFLLNDYITNGFRIEFVDMIYLISILFGVLTIVSRNPIVSVLFLIGLFVNIAGLLIL
A_fumigatusAF210|gb|AFE02875.1        MNNIFLLNDYITNGFRIEFVDMIYLISILFGVLTIVSRNPIVSVLFLIGLFVNIAGLLIL
A.clavatus|gb|AFD96019.1              MNNIFLLNDYITNGFRIEFVDMIYLISILFGVLTIVSRNPIVSVLFLIGLFVNIAGLLIL
T.stipitatus|gb|AFD95914.1            MNNINILKD-INYGFIPEMLDIIYLLSIIFGISIIINKNPIISVLFLIGLFVNISTLLII
P.marneffeiATCC18224|gb|AFD95977      MNNINILKD-INSGFMPEVLDIIYLLSIVFGVLIIINKNPIISVLYLIGLFVNISVLLIL
                                      **** :*:* *. **  *.:*:***:**::*:  * ..**::***:*******:: ***:

P.chrysogenum|gb|AFD95959.1           VGYNFIGLAYILVYVGAVSILFLFILMLINIRVSELFNDTNNDLPLASLTIILFYYIIAQ
A.terreus|gb|AFD96055.1               VGLNYIGLSYILVYVGAVSILFLFILMLINIRISELLSETNNDIPLAVLTVLLFYNIVGQ
A.oryzae|gb|AFD95998.1                VGCNYIGLSYILVYVGAVSILFLFILMLINIRISELLSETNNDIPLAVLTVLLFYYIIGQ
A.flavus|gb|AFD96039.1                VGCNYIGLSYILVYVGAVSILFLFILMLINIRISELLSETNNDIPLAVLTVLLFYYIIGQ
N.fischeri|gb|AFD95938.1              VGYNYIGLSYILVYVGAVSILFLFILMLINIRISELLSETNNDIPLAVLTVLLFYYIVGQ
A.fumigatusA1163|gb|AFE02836.1        VGYNYIGLSYILVYVGAVSILFLFILMLINIRISELLSETNNDIPLAVLTVLLFYYIVGQ
A.fumigatusAF293|gb|AFE02855.1        VGYNYIGLSYILVYVGAVSILFLFILMLINIRISELLSETNNDIPLAVLTVLLFYYIVGQ
A_fumigatusAF210|gb|AFE02875.1        VGYNYIGLSYILVYVGAVSILFLFILMLINIRISELLSETNNDIPLAVLTVLLFYYIVGQ
A.clavatus|gb|AFD96019.1              VGYNYIGLSYILVYVGAVSILFLFILMLINIRISELFSETNNDIPLAVLTVLLFYYIVGQ
T.stipitatus|gb|AFD95914.1            IGFGFIGLSYILVYVGAVSILFLFILMLINIRISELTNETNNDTPLAILTVMLFYFLIAR
P.marneffeiATCC18224|gb|AFD95977      VGFGFIGLSYILVYVGAVSILFLFILMLINIRISELTNETSNYTPLAILTVMLFYFLVGR
                                      :* .:***:***********************:*** .:*.*  *** **::*** ::..

P.chrysogenum|gb|AFD95959.1           VLPINFTENSIVSYLSNSYSDVYNVQLDNELFNLVDLKQQIGYASSKGWDNSLIEPTHIA
A.terreus|gb|AFD96055.1               VLPSNLTDNTIVSYLSNSFSEVYNVQLDNELFNINDLKQEIAYASSKGWDSSLVEFTHIT
A.oryzae|gb|AFD95998.1                VLPSNLTDNTIVSSLSNSFSEVYNVQLDNEFLNMVNLKHEIAYASSKSWDSSLVEFTHIT
A.flavus|gb|AFD96039.1                VLPSNLTDNTIVSSLSNSFSEVYNVQLDNEFLNMVNLKHEIAYASSKSWDSSLVEFTHIT
N.fischeri|gb|AFD95938.1              VLPSNLTDNTIVSYLSNSFSEVYNVQLDNEFFNIVDLKQEIAYASSKGWDSSLVEFTHIT
A.fumigatusA1163|gb|AFE02836.1        VLPSNLTDNTIVSYLSNSFSEVYNVQLDNEFFNIVDLKQEIAYASSKGWDSSLVEFTHIT
A.fumigatusAF293|gb|AFE02855.1        VLPSNLTDNTIVSYLSNSFSEVYNVQLDNEFFNIVDLKQEIAYASSKGWDSSLVEFTHIT
A_fumigatusAF210|gb|AFE02875.1        VLPSNLTDNTIVSYLSNSFSEVYNVQLDNEFFNIVDLKQEIAYASSKGWDSSLVEFTHIT
A.clavatus|gb|AFD96019.1              VLPSNLTDNTIVSYLSNSFSEVYNVQLDNEFFNIVDLKQEIAYASSKGWDSSLVEFTHIT
T.stipitatus|gb|AFD95914.1            ILPGNL--NFLNTNVDNSH--VIDVNINEYIYD-----EQIQYASSKSWDTSLVDITHIS
P.marneffeiATCC18224|gb|AFD95977      ILPGNF--ILLNTNLVNSY--IIDTYVNEHIYD-----ELIQYASSKSWDTSLVDMTHIT
                                      :** *:    : : : **.  : :. ::: : :       * *****.**.**:: ***:

P.chrysogenum|gb|AFD95959.1           SIGNIMYTSYSMWLIVTSIILLLGMVGAIVITIK--QK
A.terreus|gb|AFD96055.1               GIGNIMYTSYSLWLIITSVILLLGMVGAIAITIK--QK
A.oryzae|gb|AFD95998.1                GIGNIMYTSYSLWLIISSVILLLGMVGAIVITIK--QK
A.flavus|gb|AFD96039.1                GIGNIMYTSYSLWLIISSVILLLGMVGAIVITIK--QK
N.fischeri|gb|AFD95938.1              GIGNIMYTSYSIWLIISSVILLLGMVGAIVITIK--QR
A.fumigatusA1163|gb|AFE02836.1        GIGNIMYTSYSIWLIISSVILLLGMVGAIVITIK--QR
A.fumigatusAF293|gb|AFE02855.1        GIGNIMYTSYSIWLIISSVILLLGMVGAIVITIK--QR
A_fumigatusAF210|gb|AFE02875.1        GIGNIMYTSYSIWLIISSVILLLGMVGAIVITIK--QR
A.clavatus|gb|AFD96019.1              GIGNIMYTSYSIWLIISSVILLLGMVGAIVITIK--QK
T.stipitatus|gb|AFD95914.1            GIGNVMYTNYAIWLIIASIILLLAMVGSIVITKKAEKR
P.marneffeiATCC18224|gb|AFD95977      GIGNVMYTNYAILLIIASIILLLAMVGSIVITKKGDKR
                                      .***:***.*:: **::*:****.***:*.** *  :.


15. ribosomal protein S5 (rps5)

T.stipitatus|gb|AFD95916.1            MLNIIKSKLNTSYKKKRSNNKNVTISYKNFVPAIRDWKNSIYVYNKNTLSLIPVASNYIM
P.marneffeiATCC18224|gb|AFD95980      MLNIIKSKLNTSYKKKRSNNKNVTIGYKNFVPAIRDWKNSIYVYNKNTLSLIPVASNYIM
P.chrysogenum|gb|AFD95961.1           MLNIIKSKLNTTYKKKGLNDSSIAIYNRDIIPAVRNWKSSIYAYNKNAINLIPIKSKYVM
A.terreus|gb|AFD96057.1               MLNIIKSKLNNTYKKKSLNNENVTIRNKDFVPAVRDWKNSIYVYNKNTLSLIPVASRLVM
A.oryzae|gb|AFD96000.1                MLNIIKSKLKNTYKKKSLNSENVTIRNKDLVPAVRDWKNSIYVYNKNSLSLIPVASRLVM
A.flavus|gb|AFD96041.1                MLNIIKSKLKNTYKKKSLNSENVTIRNKDLVPAVRDWKNSIYVYNKNSLSLIPVASRLVM
A.clavatus|gb|AFD96021.1              MLNIIKSKLKNTYKKKSLNSSNVTIRNKDFVPAVRDWKNSIYVYNKNALSLIPVASRLVM
A.fumigatusA1163|gb|AFE02838.1        MLNIIKSKLKNTYKKKSLNNLNVVIRNKDFVPAVRDWKNSIYVYNKNALSLIPVASRLVM
A.fumigatusAF293|gb|AFE02857.1        MLNIIKSKLKNTYKKKSLNNLNVVIRNKDFVPAVRDWKNSIYVYNKNALSLIPVASRLVM
A_fumigatusAF210|gb|AFE02877.1        MLNIIKSKLKNTYKKKSLNNLNVVIRNKDFVPAVRDWKNSIYVYNKNALSLIPVASRLVM
N.fischeri|gb|AFD95940.1              MLNIIKSKLKNTYKKKSLNSLNVVIRNKDFVPAVRDWKNSIYLYNKNALSLIPVASRLVM
                                      *********:.:****  *. .:.*  .:::**:*:**.*** ****::.***: *. :*

T.stipitatus|gb|AFD95916.1            KLIKGYFSLSNLKLEKKLRKEKLRRRSIKLSTNKIFLSDGEFKHTNDKVIITLYLYNRQK
P.marneffeiATCC18224|gb|AFD95980      KLIKGYFSLSNLKLEKKLRKENLRRRSIKLSTNKIFLSDGEFKHTNDKVIITLYLYNRQK
P.chrysogenum|gb|AFD95961.1           KLIKAYFNLYNLQLESLLRKNRLRRRFRKISTNRIFISDGEFKHTNDKVNITLYVYNKQK
A.terreus|gb|AFD96057.1               KLIKGYLNSYNLFIEKNLRKERLRRRLRKLSTNRIFVSDGEFKHTNDNVNITLYVYNRQK
A.oryzae|gb|AFD96000.1                KLIKGYFNSYNLNIESKLRKEKLRRRLRKLSTNKIFISDGEFKHTNDNVNITLYVYNRQR
A.flavus|gb|AFD96041.1                KLIKGYFNSYNLNIESKLRKEKLRRRLRKLSTNKIFISDGEFKHTNDNVNITLYVYNRQR
A.clavatus|gb|AFD96021.1              KLIKGYFNSYNWKLEKKLRKEKLRRRLRKFSTNRIFISDGEFKHTNDKVNITLYVYNRQR
A.fumigatusA1163|gb|AFE02838.1        KLIKGYFNSYNWKIEKQLRKERLRHRLRKLSTNRIFVSDGEFKHTNDKVNITLYVYNRQK
A.fumigatusAF293|gb|AFE02857.1        KLIKGYFNSYNWKIEKQLRKERLRHRLRKLSTNRIFVSDGEFKHTNDKVNITLYVYNRQK
A_fumigatusAF210|gb|AFE02877.1        KLIKGYFNSYNWKIEKQLRKERLRHRLRKLSTNRIFVSDGEFKHTNDKVNITLYVYNRQK
N.fischeri|gb|AFD95940.1              KLIKGYFNSYNWKIEKQLRKERLRRRLRKLSTNRIFVSDGEFKHTNDKVNITLYVYNRQK
                                      ****.*:.  *  :*. ***:.**.*  *:***.**:**********:* ****:**.*.

T.stipitatus|gb|AFD95916.1            YNYLYKLKKRYVRLFVKTRFLEKLNLIKSKGLIILEKQRSLSQELKKILPSYKSKLSFFQ
P.marneffeiATCC18224|gb|AFD95980      YNYLYKLKKRYVKLFVKTKFLEKLDLIKSKGLEILEKQKEYKKELKLVLPSYNYKVSLFQ
P.chrysogenum|gb|AFD95961.1           LNYLLKLKKRYLTLFKKAKFARKLKLIKNIGLNILCKHKQKSILLSNLLPKYNTQVNTAQ
A.terreus|gb|AFD96057.1               LNYLLKLRKRYTRLFKKARFVRKLQLIRNVGLNILKQQEQKSKILTNVLPNYSSKLYSVQ
A.oryzae|gb|AFD96000.1                LNYLLKLRKRYLSLFRKVTFVRKLQLIRNVGLNILNKQQEKSKILTNVLPNYSSKVYSVQ
A.flavus|gb|AFD96041.1                LNYLLKLRKRYLSLFRKVTFVRKLQLIRNVGLNILNKQQEKSKILTNVLPNYSSKVYSVQ
A.clavatus|gb|AFD96021.1              LNYLLKLKKRYTRLFKRVKFVKKLQLIRNIGLNILNKQQEKSKILTNVLPNYSSKVYSIQ
A.fumigatusA1163|gb|AFE02838.1        LNYLLKLKKRYIRLFKRVKFVRKLQLIRNIGLNILKKQQEKSKILTNILPNYSSKISRIQ
A.fumigatusAF293|gb|AFE02857.1        LNYLLKLKKRYIRLFKRVKFVRKLQLIRNIGLNILKKQQEKSKILTNILPNYSSKISRIQ
A_fumigatusAF210|gb|AFE02877.1        LNYLLKLKKRYIRLFKRVKFVRKLQLIRNIGLNILKKQQEKSKILTNILPNYSSKISRIQ
N.fischeri|gb|AFD95940.1              LNYLLKLKKRYTRLFKRVKFVRKLQLIRNIGLNILKKQQEKSKILTNVLPNYSSKISIIQ
                                       *** **.***  ** .. *  **.**.. ** ** :: . .  *. :**.*. ::   *

T.stipitatus|gb|AFD95916.1            HLYYKNFIKKALKRLKFYMFYKQLLYINQNKFNYSYLQGLINLIKKIFNKNVELNLINLK
P.marneffeiATCC18224|gb|AFD95980      HLYYKNFIKKSLKRLKFYMFYKQLLYINQNKFNYSYLQGLIYLIKKIFNKNVELNLINLK
P.chrysogenum|gb|AFD95961.1           NIYYLRFIKKSFKRLKFYMYYKQMLYINKAKFENTYLQGLISLVKNIFNKNVEFNIINLK
A.terreus|gb|AFD96057.1               NVYYRNFIRKSIRRLKYYMYYKQLLYINKAKFENSYLQGLINLLRKIYNKNVEFNIINLK
A.oryzae|gb|AFD96000.1                NLYYRNFIKKSLKRLKYYMYYKQLLYINKAKFENSYLQGLINLVRKIYKKNVEFNIINLK
A.flavus|gb|AFD96041.1                NLYYRNFIKKSLKRLKYYMYYKQLLYINKAKFENSYLQGLINLVRKIYKKNVEFNIINLK
A.clavatus|gb|AFD96021.1              NSYYKRFIKKSFSRLKYYMYYKQLLYINKAKFENSYLQGLINLIRKIYKKNVEFNIINLK
A.fumigatusA1163|gb|AFE02838.1        NFYYKKFIIKSFKRLKYYMFYKQLLYINKAKFENSYLQGLINLIKKIYKKNVEFNIINLK
A.fumigatusAF293|gb|AFE02857.1        NFYYKKFIIKSFKRLKYYMFYKQLLYINKAKFENSYLQGLINLIKKIYKKNVEFNIINLK
A_fumigatusAF210|gb|AFE02877.1        NFYYKKFIIKSFKRLKYYMFYKQLLYINKAKFENSYLQGLINLIKKIYKKNVEFNIINLK
N.fischeri|gb|AFD95940.1              NFYYKKFIVKSFRRLKYYMFYKQLLYINKAKFENSYLQGLINLIRKIYKKNVEFNIINLK
                                      : ** .** *:: ***:**:***:****: **: :****** *:.:*::****:*:****

T.stipitatus|gb|AFD95916.1            YFYFNSDIFSQPLVLKLRQKRNLLRYLKACVRKVKIKKTN-ETLNSYFFDLNKFNSVEHA
P.marneffeiATCC18224|gb|AFD95980      YFYFNSDIFSQPLVLKLRKKRNLLRYLKACVRKVKIKKTN-EIINNYFFDLN--------
P.chrysogenum|gb|AFD95961.1           YFYFNSNIFTQPLELKLKKKRNVLRYLKVLIRKAKIKNVKLAEKSKKFFNL---------
A.terreus|gb|AFD96057.1               YFYFNSDIFAQPLVLKLRKKRKLLRYLKALVRKAKIKDIKLNERPKYFFELD--------
A.oryzae|gb|AFD96000.1                YFYYNSDIFTQPLVLKLRKKRKLLRYLKALVRKAKIKDIKLNERSKYFFELE--------
A.flavus|gb|AFD96041.1                YFYYNSDIFTQPLVLKLRKKRKLLRYLKALVRKAKIKDIKLNERSKYFFELE--------
A.clavatus|gb|AFD96021.1              YFYFNSDIFTQPLVLKLRKKRKLLRYLKALVRKAKIKKIKLNERSKYFFDLD--------
A.fumigatusA1163|gb|AFE02838.1        YFYFNSDIFTQPLVLKLRKKRKPLKYLKALVRKAKIKKIKLNERSKYFFELN--------
A.fumigatusAF293|gb|AFE02857.1        YFYFNSDIFTQPLVLKLRKKRKPLKYLKALVRKAKIKKIKLNERSKYFFELN--------
A_fumigatusAF210|gb|AFE02877.1        YFYFNSDIFTQPLVLKLRKKRKPLKYLKALVRKAKIKKIKLNERSKYFFELN--------
N.fischeri|gb|AFD95940.1              YFYFNSDIFTQPLVLKLRRKRKLLRYLKALVRKAKIKKIKLNERSKYFFELN--------
                                      ***:**:**:*** ***..**: *.***. :**.***. :     . **:*         

T.stipitatus|gb|AFD95916.1            NILNNLFNEKYVNRFNSLLLNLLKQNEKIYSNNTAVKNKYDFNILKYIIFNNIKYKRVSG
P.marneffeiATCC18224|gb|AFD95980      ----QLSNIKDVDILNNLLLELLKHNEKNYRNNIILRNKYGINILKYIILNNIKYKRVSG
P.chrysogenum|gb|AFD95961.1           ----NIFNSD----------NFLQQDN--------TKSKY----LKKIILSDLKYKRVSG
A.terreus|gb|AFD96057.1               ----NLFTVNNLDTTNNLLNNLMQHNK--------ISSEY----LKKVVLSDIKYKRVSG
A.oryzae|gb|AFD96000.1                ----NLFKLNNLDTTNNLLNKLIEQNK--------TSSKD----LKKVVLNDIKFKRVSG
A.flavus|gb|AFD96041.1                ----NLFKLNNLDTTNNLLNKLIEQNK--------TSSKD----LKKVVLNDIKFKRVSG
A.clavatus|gb|AFD96021.1              ----NLFTVNNLDTTNNLLNNLMEQNK--------TSSEY----LKKIVLNDIKYKRVSG
A.fumigatusA1163|gb|AFE02838.1        ----NLFTVNNLDTTNNLLNNLIEENK--------TSSKY----LKKIVLNNIKYKRVSG
A.fumigatusAF293|gb|AFE02857.1        ----NLFTVNNLDTTNNLLNNLIEENK--------TSSKY----LKKIVLNNIKYKRVSG
A_fumigatusAF210|gb|AFE02877.1        ----NLFTVNNLDTTNNLLNNLIEENK--------TSSKY----LKKIVLNNIKYKRVSG
N.fischeri|gb|AFD95940.1              ----NLFTVNNLDTTNNLLNNLIEENK--------TSSKY----LKKIVLNNIKYKRVSG
                                          :: . .          :::: ::          .:     ** :::.::*:*****

T.stipitatus|gb|AFD95916.1            VRLEAAGRLTKRYTASRSRYKVIYKGNLENTLSSVKGDSSVVLRGNFKPNLQYTKLNSKS
P.marneffeiATCC18224|gb|AFD95980      VRLEAAGRLTKRYTASRSRYKVIYKGNLENTLSSIKGYSSVLLRGNFKPNLQYTKLNSKS
P.chrysogenum|gb|AFD95961.1           VRLEAAGRLTRRFSASRSQRRTKYKGNLENVYSSFKGYPTPMLRGNDKANLQYTVINSTS
A.terreus|gb|AFD96057.1               VRIEAAGRLTKRYTASRSQHKVRYKGNLVNAYSSIKGYPSSVIRGNYKPNLEYTKLNSKS
A.oryzae|gb|AFD96000.1                VRLEAAGRLTRRYTASRSQHKVRYSGNLINAYSSIKGYPSAVIRGNYKPNIQYTKLNSKS
A.flavus|gb|AFD96041.1                VRLEAAGRLTRRYTASRSQHKVRYSGNLINAYSSIKGYPSAVIRGNYKPNIQYTKLNSKS
A.clavatus|gb|AFD96021.1              VRIEAAGRLTRRYTASRSQHKVRYSGNLVNAYSSIKGYPSSVIRGNYKPNLQYTKLNSKS
A.fumigatusA1163|gb|AFE02838.1        VRIEAAGRLTRRYTASRSQHKVRYKGNLVNAYSSIKGYPSSVIRGNYKPNLQYTKLNSKS
A.fumigatusAF293|gb|AFE02857.1        VRIEAAGRLTRRYTASRSQHKVRYKGNLVNAYSSIKGYPSSVIRGNYKPNLQYTKLNSKS
A_fumigatusAF210|gb|AFE02877.1        VRIEAAGRLTRRYTASRSQHKVRYKGNLVNAYSSIKGYPSSVIRGNYKPNLQYTKLNSKS
N.fischeri|gb|AFD95940.1              VRIEAAGRLTRRYTASRSQHKVRYKGNLVNAYSSIKGYPSSVIRGNYKPNLQYTKLNSKS
                                      **:*******.*::****. .. *.*** *. **.** .: ::*** *.*::** :**.*

T.stipitatus|gb|AFD95916.1            RIGSFGVKGWVSGE
P.marneffeiATCC18224|gb|AFD95980      RIGSFGVKGWVSGE
P.chrysogenum|gb|AFD95961.1           RVGAFGVKGWVSST
A.terreus|gb|AFD96057.1               RIGSFGVKGWVSGI
A.oryzae|gb|AFD96000.1                RIGSFGVKGWVSGV
A.flavus|gb|AFD96041.1                RIGSFGVKGWVSGV
A.clavatus|gb|AFD96021.1              RIGSFGVKGWVSGT
A.fumigatusA1163|gb|AFE02838.1        RIGSFGVKGWVSGT
A.fumigatusAF293|gb|AFE02857.1        RIGSFGVKGWVSGT
A_fumigatusAF210|gb|AFE02877.1        RIGSFGVKGWVSGT
N.fischeri|gb|AFD95940.1              RIGSFGVKGWVSGT
                                      *:*:********. 
